# Supplementary material for: Noninvasive urinary protein signatures combined clinical information associated with microvascular invasion risk in HCC patients
Source: BMC Med. 2023 Dec 5;21:481. doi: 10.1186/s12916-023-03137-6 (PMC10696877; doi:10.1186/s12916-023-03137-6)
Supplement: Supplementary file 2 — Additional file 2. Patient MVI status characteristics. [file 12916_2023_3137_MOESM2_ESM.xlsx]

## Sheet: MVI_91_clinicaldata
Cohort	Paient ID	MVI status	MVI status 2
LC-MS/MS	HCC1	no	M0
LC-MS/MS	HCC10	no	M0
LC-MS/MS	HCC11	no	M0
LC-MS/MS	HCC12	no	M0
LC-MS/MS	HCC13	no	M0
LC-MS/MS	HCC2	no	M0
LC-MS/MS	HCC25	no	M0
LC-MS/MS	HCC26	no	M0
LC-MS/MS	HCC28	no	M0
LC-MS/MS	HCC3	no	M0
LC-MS/MS	HCC30	no	M0
LC-MS/MS	HCC31	no	M0
LC-MS/MS	HCC32	no	M0
LC-MS/MS	HCC33	no	M0
LC-MS/MS	HCC35	no	M0
LC-MS/MS	HCC36	no	M0
LC-MS/MS	HCC37	no	M0
LC-MS/MS	HCC38	no	M0
LC-MS/MS	HCC4	no	M0
LC-MS/MS	HCC40	no	M0
LC-MS/MS	HCC41	no	M0
LC-MS/MS	HCC43	no	M0
LC-MS/MS	HCC44	no	M0
LC-MS/MS	HCC49	no	M0
LC-MS/MS	HCC5	no	M0
LC-MS/MS	HCC50	no	M0
LC-MS/MS	HCC52	no	M0
LC-MS/MS	HCC53	no	M0
LC-MS/MS	HCC55	no	M0
LC-MS/MS	HCC58	no	M0
LC-MS/MS	HCC60	no	M0
LC-MS/MS	HCC61	no	M0
LC-MS/MS	HCC66	no	M0
LC-MS/MS	HCC67	no	M0
LC-MS/MS	HCC68	no	M0
LC-MS/MS	HCC69	no	M0
LC-MS/MS	HCC7	no	M0
LC-MS/MS	HCC71	no	M0
LC-MS/MS	HCC72	no	M0
LC-MS/MS	HCC73	no	M0
LC-MS/MS	HCC74	no	M0
LC-MS/MS	HCC77	no	M0
LC-MS/MS	HCC78	no	M0
LC-MS/MS	HCC8	no	M0
LC-MS/MS	HCC80	no	M0
LC-MS/MS	HCC81	no	M0
LC-MS/MS	HCC82	no	M0
LC-MS/MS	HCC83	no	M0
LC-MS/MS	HCC84	no	M0
LC-MS/MS	HCC86	no	M0
LC-MS/MS	HCC88	no	M0
LC-MS/MS	HCC89	no	M0
LC-MS/MS	HCC9	no	M0
LC-MS/MS	HCC90	no	M0
LC-MS/MS	HCC91	no	M0
LC-MS/MS	HCC6	no	M0
LC-MS/MS	HCC14	yes	M1
LC-MS/MS	HCC15	yes	M1
LC-MS/MS	HCC17	yes	M1
LC-MS/MS	HCC18	yes	M1
LC-MS/MS	HCC19	yes	M1
LC-MS/MS	HCC20	yes	M1
LC-MS/MS	HCC21	yes	M1
LC-MS/MS	HCC22	yes	M1
LC-MS/MS	HCC23	yes	M1
LC-MS/MS	HCC24	yes	M1
LC-MS/MS	HCC27	yes	M1
LC-MS/MS	HCC45	yes	M1
LC-MS/MS	HCC46	yes	M1
LC-MS/MS	HCC48	yes	M1
LC-MS/MS	HCC51	yes	M1
LC-MS/MS	HCC54	yes	M1
LC-MS/MS	HCC56	yes	M1
LC-MS/MS	HCC57	yes	M1
LC-MS/MS	HCC59	yes	M1
LC-MS/MS	HCC63	yes	M1
LC-MS/MS	HCC65	yes	M1
LC-MS/MS	HCC70	yes	M1
LC-MS/MS	HCC75	yes	M1
LC-MS/MS	HCC85	yes	M1
LC-MS/MS	HCC87	yes	M1
LC-MS/MS	HCC16	yes	M2
LC-MS/MS	HCC29	yes	M2
LC-MS/MS	HCC34	yes	M2
LC-MS/MS	HCC39	yes	M2
LC-MS/MS	HCC42	yes	M2
LC-MS/MS	HCC47	yes	M2
LC-MS/MS	HCC62	yes	M2
LC-MS/MS	HCC64	yes	M2
LC-MS/MS	HCC76	yes	M2
LC-MS/MS	HCC79	yes	M2
ELISA	U10	no	M0
ELISA	U12	no	M0
ELISA	U14	no	M0
ELISA	U16	no	M0
ELISA	U18	no	M0
ELISA	U19	no	M0
ELISA	U2	no	M0
ELISA	U23	no	M0
ELISA	U25	no	M0
ELISA	U3	no	M0
ELISA	U30	no	M0
ELISA	U31	no	M0
ELISA	U32	no	M0
ELISA	U34	no	M0
ELISA	U35	no	M0
ELISA	U36	no	M0
ELISA	U38	no	M0
ELISA	U39	no	M0
ELISA	U40	no	M0
ELISA	U44	no	M0
ELISA	U45	no	M0
ELISA	U48	no	M0
ELISA	U5	no	M0
ELISA	U50	no	M0
ELISA	U51	no	M0
ELISA	U52	no	M0
ELISA	U53	no	M0
ELISA	U57	no	M0
ELISA	U62	no	M0
ELISA	U63	no	M0
ELISA	U68	no	M0
ELISA	U7	no	M0
ELISA	U70	no	M0
ELISA	U71	no	M0
ELISA	U76	no	M0
ELISA	U8	no	M0
ELISA	U80	no	M0
ELISA	U84	no	M0
ELISA	U88	no	M0
ELISA	U22	yes	M1
ELISA	U24	yes	M1
ELISA	U28	yes	M1
ELISA	U4	yes	M1
ELISA	U61	yes	M1
ELISA	U67	yes	M1
ELISA	U79	yes	M1
ELISA	U86	yes	M1
ELISA	U1	yes	M2
ELISA	U11	yes	M2
ELISA	U27	yes	M2
ELISA	U42	yes	M2
ELISA	U49	yes	M2
ELISA	U54	yes	M2
ELISA	U55	yes	M2
ELISA	U74	yes	M2
ELISA	U82	yes	M2
ELISA	U9	yes	M2
