# Supplementary material for: Noninvasive urinary protein signatures combined clinical information associated with microvascular invasion risk in HCC patients
Source: BMC Med. 2023 Dec 5;21:481. doi: 10.1186/s12916-023-03137-6 (PMC10696877; doi:10.1186/s12916-023-03137-6)
Supplement: Supplementary file 3 — Additional file 3. Differential expressed proteins between the MVI, non-MVI, and healthy sub-cohorts. [file 12916_2023_3137_MOESM3_ESM.xlsx]

## Sheet: Sheet1
Table S3. Differential expressed proteins between the MVI, non-MVI, and healthy sub-cohorts.
Sheet	Description
S3A	A List of differentially expressed proteins in HCC and healthy controls cohorts.
S3B	A List of differentially expressed proteins in MVI positive and MVI negative HCC cohorts.

## Sheet: Table S3A
Table S3A	A List of differentially expressed proteins in HCC and healthy controls cohorts.
Protein Uniprot ID	logFC	AveExpr	t	P.Value	adj.P.Val	Differential
Q14376	8.45407	15.6038	24.5052	9.32178e-48	1.64063e-44	up
Q6P9A2	-3.7998	10.5191	-21.5714	1.81266e-42	1.59514e-39	down
P53801	4.93656	14.371	19.8747	3.31791e-39	1.94651e-36	up
Q969E1	5.51783	18.4548	18.1041	1.23738e-35	5.44449e-33	up
P16422	5.89863	14.1647	17.6913	8.91182e-35	3.13696e-32	up
P35754	3.78992	14.9072	17.4471	2.89512e-34	8.49234e-32	up
P02452	4.64781	14.9447	17.1423	1.27278e-33	3.20012e-31	up
P39059	-3.43438	16.1193	-17.0296	2.20722e-33	4.85589e-31	down
Q9BXR6	3.71765	13.1637	16.2495	1.04173e-31	2.03717e-29	up
Q16819	7.1515	14.4152	15.136	2.89672e-29	5.09823e-27	up
P19957	4.1803	15.2661	14.8539	1.23362e-28	1.97379e-26	up
O15240	4.99035	15.8073	14.7516	2.09e-28	3.06534e-26	up
P07195	-2.41014	15.3669	-13.9184	1.6002e-26	2.16642e-24	down
Q9UBD6	-3.82058	9.80972	-13.5289	1.24447e-25	1.55495e-23	down
P11684	7.00875	17.4178	13.517	1.32524e-25	1.55495e-23	up
P14778	3.12856	12.4481	13.4698	1.70152e-25	1.87167e-23	up
Q9H1U4	4.89538	12.8698	13.4568	1.82236e-25	1.88668e-23	up
Q6UVK1	-2.70422	15.899	-13.4348	2.04748e-25	2.00198e-23	down
P81172	6.31292	14.0643	13.3584	3.06929e-25	2.84313e-23	up
Q9UMZ3	-4.37797	10.4047	-13.1967	7.24135e-25	6.37238e-23	down
P07148	4.31472	15.9312	13.1066	1.16902e-24	9.7975e-23	up
P10599	3.19354	14.9081	12.7545	7.65408e-24	6.12326e-22	up
Q9UM47	4.02348	17.6153	12.7368	8.41155e-24	6.43667e-22	up
P07602	2.97971	20.2932	12.7009	1.01947e-23	7.22584e-22	up
P14780	3.61083	13.8123	12.6997	1.0264e-23	7.22584e-22	up
Q13291	4.83711	12.5611	12.4647	3.61918e-23	2.39263e-21	up
P16401	5.15685	16.8169	12.462	3.67051e-23	2.39263e-21	up
P24855	-3.03792	17.1695	-12.4477	3.96529e-23	2.49247e-21	down
P25942	4.50829	11.3631	12.2012	1.49274e-22	9.05937e-21	up
P24593	3.81362	13.1021	12.1915	1.57286e-22	9.22746e-21	up
O60279	4.07946	13.3933	12.027	3.81905e-22	2.16823e-20	up
Q96DA0	-4.0081	14.249	-11.9863	4.7573e-22	2.61652e-20	down
Q9NU53	-3.09921	12.8791	-11.8104	1.23085e-21	6.56452e-20	down
O76076	2.54975	16.4618	11.3465	1.5198e-20	7.8672e-19	up
Q13275	-6.506	11.7198	-11.2118	3.1573e-20	1.58767e-18	down
Q2KHR2	-4.81755	12.0972	-11.0879	6.19061e-20	3.02652e-18	down
Q13508	4.60468	16.6826	11.0735	6.69328e-20	3.18383e-18	up
P06681	3.12537	13.9579	10.9296	1.4636e-19	6.77876e-18	up
Q9C0H2	-3.40929	10.2576	-10.8327	2.47797e-19	1.09562e-17	down
Q9UKK9	-3.08033	11.4457	-10.8318	2.49005e-19	1.09562e-17	down
P14324	-2.68262	10.5606	-10.7854	3.20453e-19	1.3756e-17	down
Q8WWV6	2.91759	14.1602	10.7049	4.96622e-19	2.08108e-17	up
P55000	2.63587	17.3658	10.5128	1.41119e-18	5.77605e-17	up
O60494	-2.04735	16.9163	-10.4732	1.75082e-18	7.00327e-17	down
P07108	2.72792	13.3543	10.4049	2.53754e-18	9.92461e-17	up
P02766	2.95612	14.7654	10.3485	3.44913e-18	1.31967e-16	up
P15151	-1.97966	16.5632	-10.3296	3.82139e-18	1.43099e-16	down
Q15746	4.00331	14.4388	10.2591	5.60697e-18	2.05589e-16	up
P0C7U0	-2.24522	12.5123	-10.2552	5.72815e-18	2.05746e-16	down
Q7Z4W1	-2.91296	12.1959	-10.1182	1.20581e-17	4.24445e-16	down
Q9BXS4	3.00744	11.2382	10.1133	1.23842e-17	4.27375e-16	up
Q08345	-2.18729	14.4362	-10.1044	1.29992e-17	4.3839e-16	down
P14784	-2.53702	11.176	-10.1015	1.32015e-17	4.3839e-16	down
P49418	3.43593	13.0368	10.0553	1.69702e-17	5.53103e-16	up
Q6UX71	-2.14763	12.8111	-9.91693	3.59706e-17	1.15106e-15	down
Q96N66	-3.6839	6.20044	-9.8488	5.20576e-17	1.63609e-15	down
Q9UHL4	-2.42691	14.8628	-9.72827	1.00068e-16	3.08982e-15	down
P29972	-2.64016	12.9448	-9.46285	4.20881e-16	1.27716e-14	down
Q9UMR5	-1.87281	13.7563	-9.44938	4.52655e-16	1.35029e-14	down
Q8IWU5	3.48433	20.5585	9.40605	5.72041e-16	1.67799e-14	up
P25940	-2.21079	14.3345	-9.39905	5.94085e-16	1.69741e-14	down
P29323	-2.00137	12.9758	-9.39785	5.97952e-16	1.69741e-14	down
Q92485	-2.85773	10.5569	-9.36889	6.99144e-16	1.95317e-14	down
Q9UNZ2	3.13556	15.4501	9.35387	7.58215e-16	2.08509e-14	up
P13987	2.48385	22.6894	9.32776	8.72959e-16	2.34663e-14	up
P60022	3.36787	17.6358	9.3262	8.80318e-16	2.34663e-14	up
Q14019	2.5452	15.5192	9.32348	8.9332e-16	2.34663e-14	up
P35858	-2.3861	13.1685	-9.29917	1.0185e-15	2.63611e-14	down
Q08708	3.63892	13.9968	9.28479	1.10062e-15	2.80739e-14	up
P54802	-2.03123	16.4979	-9.22673	1.50508e-15	3.78421e-14	down
Q96FV2	-3.92132	9.55225	-9.1744	1.99518e-15	4.9458e-14	down
P23526	-2.11574	13.4441	-9.16805	2.06458e-15	5.04675e-14	down
O43895	-2.45173	13.3469	-9.14136	2.38342e-15	5.74632e-14	down
Q9UBX7	2.85704	12.7327	9.08024	3.31123e-15	7.87537e-14	up
P00338	-2.49785	12.9913	-9.04865	3.92399e-15	9.18851e-14	down
Q6XQN6	-2.47894	10.2458	-9.04658	3.96777e-15	9.18851e-14	down
Q9UJ72	-4.17095	8.44187	-9.00757	4.89261e-15	1.11831e-13	down
Q9Y2A9	-2.26982	8.38035	-8.97452	5.84257e-15	1.31832e-13	down
Q6UXB8	2.75739	15.2464	8.96108	6.27938e-15	1.39895e-13	up
Q9Y3B3	2.34686	12.6242	8.93373	7.27173e-15	1.59978e-13	up
Q9P2B2	-2.20079	11.3129	-8.91575	8.00749e-15	1.7399e-13	down
Q9UGM5	3.01654	12.4318	8.89657	8.87426e-15	1.90472e-13	up
Q9Y2S2	-2.42025	11.9519	-8.89119	9.1341e-15	1.93687e-13	down
P27487	-2.10153	15.6466	-8.87343	1.00458e-14	2.10483e-13	down
P37173	2.92464	13.997	8.77955	1.66026e-14	3.43772e-13	up
P23396	3.04964	13.9368	8.68312	2.77873e-14	5.68671e-13	up
P17900	2.57682	20.0796	8.67825	2.85199e-14	5.76955e-13	up
Q99972	3.98954	12.3001	8.63155	3.65846e-14	7.31692e-13	up
Q8WXG9	-6.42928	7.60229	-8.60801	4.14722e-14	8.20124e-13	down
O75936	-4.70881	10.6325	-8.58517	4.68378e-14	9.15939e-13	down
P17174	-1.95242	13.292	-8.5583	5.4037e-14	1.04511e-12	down
Q99497	-1.84599	13.7095	-8.54606	5.76719e-14	1.10329e-12	down
O75369	2.43371	13.8653	8.49969	7.37961e-14	1.39657e-12	up
O43598	-1.87505	13.3987	-8.49108	7.72479e-14	1.44634e-12	down
P00491	-1.87249	11.8913	-8.45197	9.50769e-14	1.76142e-12	down
P54710	3.15963	14.6039	8.44975	9.62038e-14	1.76374e-12	up
P13591	1.7715	15.1598	8.43984	1.01397e-13	1.83979e-12	up
Q9HC38	2.4304	12.2956	8.43739	1.02726e-13	1.84487e-12	up
Q96DG6	-2.28058	13.6299	-8.36363	1.51861e-13	2.67887e-12	down
P19320	3.31452	15.0665	8.3632	1.52208e-13	2.67887e-12	up
O75503	-1.6888	14.5327	-8.35586	1.5824e-13	2.75745e-12	down
P00740	2.21345	11.996	8.34058	1.71568e-13	2.96038e-12	up
P36897	2.03967	12.7389	8.31323	1.98269e-13	3.3879e-12	up
P13645	-2.30176	16.4479	-8.28836	2.2613e-13	3.82681e-12	down
Q93091	2.8654	12.4967	8.27826	2.38518e-13	3.97593e-12	up
Q15846	-2.92501	8.5413	-8.27751	2.39459e-13	3.97593e-12	down
P14314	-1.77054	13.6498	-8.25719	2.66586e-13	4.38496e-12	down
Q16531	-2.74256	10.1871	-8.22039	3.23716e-13	5.27538e-12	down
Q8IUL8	-2.56836	14.3852	-8.19697	3.66256e-13	5.91386e-12	down
P55786	-3.59664	9.18463	-8.19472	3.70623e-13	5.92997e-12	down
P61160	-2.61011	11.5437	-8.18983	3.80316e-13	6.03023e-12	down
P01011	2.62281	16.8024	8.18782	3.84361e-13	6.03996e-12	up
P62258	-2.16152	12.3595	-8.17785	4.05084e-13	6.30927e-12	down
Q9BUT1	-1.61978	12.5936	-8.17397	4.13447e-13	6.38304e-12	down
Q96MM7	-2.71481	10.1349	-8.17058	4.20894e-13	6.44151e-12	down
P15144	-1.52972	18.1087	-8.14607	4.78845e-13	7.26523e-12	down
Q93088	-2.50589	14.5831	-8.14151	4.90478e-13	7.37813e-12	down
P36980	3.2429	12.1613	8.13971	4.95152e-13	7.38531e-12	up
Q495M3	-4.19693	9.64175	-8.13391	5.10502e-13	7.55028e-12	down
O00244	2.33429	13.3924	8.12275	5.41354e-13	7.93986e-12	up
Q13753	1.8876	12.2249	8.11274	5.70591e-13	8.29951e-12	up
P04155	2.81159	18.1824	8.11029	5.77984e-13	8.33813e-12	up
P13798	-2.37236	12.625	-8.10256	6.01948e-13	8.61324e-12	down
P05452	-1.58653	16.3417	-8.07562	6.93482e-13	9.84297e-12	down
P02649	-1.5773	15.1049	-8.0617	7.46048e-13	1.05044e-11	down
Q9H2M3	-3.41079	10.821	-8.02484	9.05179e-13	1.26438e-11	down
Q9NP85	-2.41125	11.6124	-8.01279	9.64174e-13	1.33618e-11	down
Q9H8L6	-2.05407	16.3536	-7.99284	1.07038e-12	1.47178e-11	down
Q96KP4	-1.6693	14.1945	-7.96263	1.25374e-12	1.71053e-11	down
P07996	2.23884	15.9685	7.95652	1.29446e-12	1.75251e-11	up
O43490	-1.74014	13.8912	-7.91171	1.63613e-12	2.19816e-11	down
Q13200	2.53096	11.4604	7.90499	1.6945e-12	2.25934e-11	up
P43652	2.61139	16.3486	7.89962	1.74273e-12	2.3059e-11	up
Q86UN3	-1.69708	15.395	-7.89821	1.75563e-12	2.3059e-11	down
Q9Y4C0	-2.63765	11.5153	-7.88525	1.87848e-12	2.44899e-11	down
P23468	2.74267	12.3246	7.87539	1.97759e-12	2.55923e-11	up
P19801	-2.33998	13.7128	-7.85843	2.16041e-12	2.77542e-11	down
O75071	2.82509	14.8817	7.82264	2.60321e-12	3.32004e-11	up
P26718	1.6782	11.595	7.80576	2.84233e-12	3.59892e-11	up
P01133	-2.07973	18.4062	-7.80232	2.89362e-12	3.6377e-11	down
O00499	2.36798	12.9905	7.79175	3.05725e-12	3.81614e-11	up
P46952	-2.87202	11.3601	-7.78447	3.17508e-12	3.93097e-11	down
P21399	-2.64463	10.8205	-7.78334	3.19391e-12	3.93097e-11	down
O75531	2.23191	10.5104	7.75294	3.7404e-12	4.5716e-11	up
Q96C23	-2.47348	12.7096	-7.73331	4.14158e-12	5.01704e-11	down
Q5SZK8	-2.03077	13.4032	-7.73237	4.16186e-12	5.01704e-11	down
Q96RF0	4.15871	9.42302	7.72963	4.22137e-12	5.05416e-11	up
P01619	1.94671	20.6567	7.72643	4.29216e-12	5.10419e-11	up
Q8TF66	-2.4422	12.4069	-7.72184	4.39551e-12	5.19201e-11	down
P17987	-3.79579	7.25022	-7.70226	4.86508e-12	5.70836e-11	down
P22455	2.28304	11.8722	7.68816	5.23393e-12	6.10047e-11	up
P14923	-2.57556	9.86052	-7.67062	5.73172e-12	6.63672e-11	down
Q9Y624	2.09945	15.9313	7.66781	5.81575e-12	6.69001e-11	up
Q9P2T1	-2.32142	9.71956	-7.66239	5.98104e-12	6.83548e-11	down
P07204	-1.53457	14.3248	-7.63571	6.86605e-12	7.79629e-11	down
Q7Z7M0	-1.94029	14.3079	-7.59082	8.65763e-12	9.76758e-11	down
Q9H3K6	2.87601	10.7324	7.57342	9.47075e-12	1.06169e-10	up
P27930	-2.41101	12.5247	-7.55839	1.0234e-11	1.13999e-10	down
Q09666	2.27542	13.099	7.52331	1.22605e-11	1.35714e-10	up
Q9UGT4	-1.35352	14.4401	-7.51492	1.28008e-11	1.40809e-10	down
P19021	-1.95724	13.6421	-7.5094	1.317e-11	1.4397e-10	down
Q16851	-2.95284	10.059	-7.50194	1.36848e-11	1.4812e-10	down
Q9UKZ9	1.85908	14.0289	7.50146	1.37187e-11	1.4812e-10	up
Q16769	-2.38928	14.9565	-7.50028	1.38021e-11	1.4812e-10	down
P35558	-2.21344	11.6802	-7.49244	1.43696e-11	1.53275e-10	down
P28482	-2.42745	11.254	-7.4742	1.57817e-11	1.67324e-10	down
P51170	2.96095	11.2016	7.47197	1.59629e-11	1.68232e-10	up
P22732	-2.75441	11.0186	-7.46091	1.68961e-11	1.76331e-10	down
Q9H741	1.54459	11.9592	7.4605	1.69318e-11	1.76331e-10	up
Q08629	2.66506	12.2324	7.40838	2.21175e-11	2.28981e-10	up
P33908	-2.00699	14.445	-7.39547	2.36291e-11	2.43201e-10	down
P98164	-1.67333	17.2366	-7.39341	2.38788e-11	2.44341e-10	down
P07741	-1.86895	11.3001	-7.39042	2.4248e-11	2.46685e-10	down
P09972	-2.04897	10.3924	-7.38374	2.50904e-11	2.53788e-10	down
Q7Z7M8	-2.75385	10.2284	-7.37925	2.56737e-11	2.58204e-10	down
Q5R3I4	-3.81916	9.08164	-7.37037	2.68664e-11	2.68664e-10	down
Q6UWV6	-2.89123	9.57818	-7.35505	2.90537e-11	2.88895e-10	down
O75339	-1.54154	13.5702	-7.34632	3.03785e-11	3.00372e-10	down
Q96P63	-3.30712	9.42275	-7.33011	3.29992e-11	3.24462e-10	down
Q9HAR2	-2.13784	13.3563	-7.32606	3.36882e-11	3.29396e-10	down
Q6UXB4	1.53813	17.3831	7.31255	3.60923e-11	3.50953e-10	up
P10253	-1.30855	18.6261	-7.3041	3.76806e-11	3.64384e-10	down
P36957	2.05044	16.6561	7.28374	4.17995e-11	4.02006e-10	up
Q6P531	-2.04667	13.7254	-7.26419	4.61712e-11	4.41637e-10	down
O00526	-2.89559	13.3415	-7.25808	4.76303e-11	4.53131e-10	down
P21333	1.49582	15.8392	7.2323	5.42976e-11	5.13784e-10	up
P09958	-2.21666	11.3711	-7.22099	5.75079e-11	5.41251e-10	down
P14207	2.67084	12.2364	7.2138	5.9645e-11	5.58378e-10	up
Q14515	1.94669	15.233	7.205	6.23712e-11	5.80811e-10	up
P55285	1.909	14.8943	7.18061	7.05781e-11	6.53776e-10	up
Q8NFJ5	-2.5687	11.3956	-7.13361	8.95343e-11	8.25028e-10	down
Q8NFU4	-2.48627	13.6555	-7.13172	9.03929e-11	8.28601e-10	down
P09467	-1.81028	14.5537	-7.12807	9.20787e-11	8.39681e-10	down
P04062	-1.69442	12.1151	-7.12499	9.35194e-11	8.48423e-10	down
P10109	2.5717	12.4555	7.10699	1.02421e-10	9.24414e-10	up
P16083	-2.3134	11.9596	-7.08119	1.16664e-10	1.04759e-09	down
Q8TER0	-3.65437	11.2197	-7.07402	1.20954e-10	1.08061e-09	down
P35908	-2.07908	14.4548	-7.05633	1.32228e-10	1.17536e-09	down
Q8IV08	-1.36184	14.8634	-7.04865	1.37443e-10	1.21557e-09	down
Q15493	-2.67886	9.79474	-7.0357	1.46698e-10	1.29094e-09	down
Q8TDQ1	2.23177	13.4751	7.02724	1.53076e-10	1.34037e-09	up
Q92496	2.49525	12.2447	7.02533	1.54553e-10	1.3466e-09	up
Q12794	-1.65245	14.1932	-7.01401	1.63601e-10	1.41842e-09	down
O14618	1.46736	12.509	6.98842	1.86031e-10	1.60498e-09	up
Q6UX72	-2.23192	8.79388	-6.98648	1.87846e-10	1.61272e-09	down
P49767	2.07695	12.6156	6.98447	1.89754e-10	1.61533e-09	up
Q13740	2.06357	12.2653	6.98423	1.89985e-10	1.61533e-09	up
Q15293	-2.34926	8.59995	-6.96901	2.0505e-10	1.73504e-09	down
Q13561	2.01317	15.3185	6.96592	2.08249e-10	1.75368e-09	up
Q15262	-1.57828	11.9196	-6.95897	2.15628e-10	1.80717e-09	down
O43280	-1.69767	9.24674	-6.95016	2.25352e-10	1.87658e-09	down
P15529	2.43557	11.4552	6.94955	2.26043e-10	1.87658e-09	up
Q9UBR1	-1.81652	9.0476	-6.93875	2.38599e-10	1.96855e-09	down
P41145	-3.42449	9.63201	-6.93812	2.39358e-10	1.96855e-09	down
P07737	1.77577	14.7648	6.93528	2.42777e-10	1.98738e-09	up
Q5VY43	-1.68733	11.162	-6.9294	2.50033e-10	2.0373e-09	down
Q96HD9	-2.34123	11.9884	-6.92623	2.54018e-10	2.06024e-09	down
Q12841	1.87108	14.439	6.89216	3.0116e-10	2.43138e-09	up
Q309B1	-2.93761	14.1816	-6.88804	3.07424e-10	2.47062e-09	down
Q99523	-1.59922	12.84	-6.88658	3.09669e-10	2.47735e-09	down
P0DP57	1.82571	18.5236	6.86644	3.42381e-10	2.72226e-09	up
P25774	2.56436	12.1059	6.86586	3.43376e-10	2.72226e-09	up
P30626	1.9869	12.5185	6.85692	3.59025e-10	2.83356e-09	up
P11766	-1.65843	12.5462	-6.84535	3.8032e-10	2.98823e-09	down
Q12860	-1.99187	14.991	-6.84036	3.89872e-10	3.04281e-09	down
Q9H6B4	2.46581	12.3498	6.83992	3.90725e-10	3.04281e-09	up
O14773	-1.37157	16.2402	-6.83609	3.98248e-10	3.08773e-09	down
P24043	1.68836	11.9352	6.83483	4.00763e-10	3.09361e-09	up
Q99795	2.07789	12.0826	6.82116	4.28943e-10	3.29668e-09	up
Q7Z7G0	-1.50245	12.6981	-6.81618	4.39691e-10	3.36459e-09	down
P0C0L5	-1.65313	13.541	-6.80596	4.62615e-10	3.52469e-09	down
P24298	-2.88304	10.6901	-6.79479	4.88987e-10	3.70956e-09	down
P48637	-1.80744	13.2645	-6.78794	5.05912e-10	3.82148e-09	down
P25786	-2.59612	11.4086	-6.76217	5.74854e-10	4.32369e-09	down
P41222	1.73526	21.4391	6.75543	5.9438e-10	4.44645e-09	up
P13727	-1.46039	15.5672	-6.7548	5.96229e-10	4.44645e-09	down
Q9UIQ6	-1.72433	11.1525	-6.72572	6.88487e-10	5.11281e-09	down
P04180	-1.27146	15.4655	-6.72438	6.93087e-10	5.12535e-09	down
P25025	-2.95283	8.25767	-6.7213	7.03708e-10	5.16336e-09	down
P07358	3.17627	12.6229	6.72119	7.04094e-10	5.16336e-09	up
Q8IUK5	-2.49654	11.3605	-6.70035	7.80438e-10	5.69947e-09	down
P00747	1.5364	16.5121	6.69783	7.90197e-10	5.74689e-09	up
P51693	1.90542	12.5713	6.6896	8.22954e-10	5.96049e-09	up
Q14247	2.71568	16.5022	6.68736	8.32081e-10	5.99446e-09	up
Q7Z6A9	2.3316	12.0492	6.68679	8.34456e-10	5.99446e-09	up
Q14697	-3.59562	10.9648	-6.66491	9.29458e-10	6.64978e-09	down
P36896	1.70192	16.572	6.6625	9.40569e-10	6.69568e-09	up
Q96MU8	-1.86462	11.2259	-6.66187	9.43482e-10	6.69568e-09	down
Q9UJW2	2.75203	13.6145	6.64306	1.03501e-09	7.31576e-09	up
P18428	-2.86448	9.60596	-6.6304	1.10147e-09	7.75437e-09	down
P09564	-1.69923	15.9321	-6.61741	1.17409e-09	8.23267e-09	down
Q8N271	-1.83019	12.9432	-6.60034	1.2767e-09	8.91665e-09	down
P01743	-1.99794	8.79569	-6.59095	1.33691e-09	9.30022e-09	down
Q9NQ36	2.45228	14.0166	6.56903	1.48848e-09	1.03139e-08	up
Q13201	2.45438	16.6445	6.55911	1.56255e-09	1.07847e-08	up
Q5JZY3	-2.05618	10.7309	-6.55805	1.57067e-09	1.07984e-08	down
O94760	-2.28637	13.6016	-6.53222	1.78208e-09	1.22041e-08	down
O95274	-2.40444	11.3626	-6.5307	1.79536e-09	1.22474e-08	down
P02748	1.88183	13.3866	6.51623	1.92676e-09	1.3093e-08	up
Q9H008	-1.93442	8.27678	-6.50334	2.05176e-09	1.38889e-08	down
P08238	-2.37623	11.5768	-6.49754	2.11064e-09	1.4203e-08	down
P00352	-1.36048	13.7676	-6.49718	2.11431e-09	1.4203e-08	down
P17858	-1.86175	10.0421	-6.48477	2.24608e-09	1.50308e-08	down
Q969X1	2.15274	12.3232	6.4751	2.35436e-09	1.56957e-08	up
P07585	2.35975	11.5392	6.4394	2.80055e-09	1.85999e-08	up
P08582	-1.74235	14.804	-6.42864	2.95073e-09	1.95236e-08	down
P49750	-4.76223	9.37765	-6.40768	3.26624e-09	2.15302e-08	down
P49747	1.36788	15.7828	6.40648	3.2854e-09	2.15758e-08	up
P06213	3.94965	9.96502	6.40167	3.36281e-09	2.2002e-08	up
O95388	1.60185	12.7185	6.39913	3.40445e-09	2.21855e-08	up
Q15375	-1.57226	12.9423	-6.39842	3.41606e-09	2.21855e-08	down
P13489	-2.25309	11.986	-6.39649	3.44818e-09	2.23118e-08	down
Q9BTM9	1.63558	13.4262	6.39182	3.52696e-09	2.27379e-08	up
O94856	-1.26139	11.8531	-6.38529	3.64017e-09	2.33821e-08	down
Q9Y5Y7	2.05401	18.2484	6.38328	3.67591e-09	2.35258e-08	up
P49789	8.01493	9.51234	6.3769	3.79094e-09	2.41741e-08	up
P30039	-2.4723	10.509	-6.37402	3.84411e-09	2.44247e-08	down
Q14117	-4.32454	8.84789	-6.36138	4.08619e-09	2.58694e-08	down
P14151	1.69642	13.2509	6.35626	4.18846e-09	2.64218e-08	up
Q86YT9	1.57554	13.0037	6.33163	4.71682e-09	2.96486e-08	up
P00390	-1.78765	11.3486	-6.32355	4.90406e-09	3.07158e-08	down
P08637	2.36679	16.5149	6.31843	5.02659e-09	3.13716e-08	up
Q03154	-1.88985	15.6094	-6.31357	5.14554e-09	3.20005e-08	down
Q6EMK4	-1.96996	19.139	-6.30253	5.42637e-09	3.36282e-08	down
Q92626	-1.79792	12.3023	-6.29956	5.50429e-09	3.39914e-08	down
P14550	-1.86492	13.6891	-6.28793	5.82093e-09	3.58211e-08	down
Q9UNE0	-2.41365	12.7716	-6.28624	5.86835e-09	3.59871e-08	down
Q96D15	-2.42596	9.75563	-6.28517	5.89857e-09	3.59941e-08	down
P35606	-1.73574	9.89381	-6.28475	5.9104e-09	3.59941e-08	down
Q8IWY4	2.21752	12.2831	6.27571	6.17253e-09	3.74609e-08	up
Q06418	-1.47148	13.3582	-6.2747	6.20273e-09	3.75148e-08	down
P43251	-1.17114	15.6354	-6.26935	6.3638e-09	3.83572e-08	down
Q06278	-3.35932	9.48713	-6.26557	6.48029e-09	3.8926e-08	down
P63244	-2.1301	11.1685	-6.25856	6.70186e-09	4.012e-08	down
Q8WUT4	-2.44015	12.1783	-6.25721	6.74535e-09	4.02133e-08	down
P10643	1.508	17.0443	6.25666	6.76314e-09	4.02133e-08	up
P40197	-2.75174	10.2504	-6.25574	6.79307e-09	4.02552e-08	down
P55327	1.75913	9.64374	6.24615	7.11266e-09	4.20076e-08	up
P08118	3.95429	13.6826	6.20997	8.45674e-09	4.97055e-08	up
Q24JP5	-3.42201	9.64386	-6.20958	8.47254e-09	4.97055e-08	down
P29279	1.77102	15.0806	6.20608	8.61523e-09	5.03748e-08	up
P13716	-2.26055	11.159	-6.20408	8.698e-09	5.06903e-08	down
Q9BQ51	-1.57492	15.1732	-6.19663	9.01297e-09	5.23526e-08	down
O00337	-1.44677	15.35	-6.18215	9.65756e-09	5.59122e-08	down
P49189	-1.53888	12.7419	-6.17521	9.98219e-09	5.76021e-08	down
P49641	-2.63021	8.8748	-6.16833	1.03148e-08	5.93271e-08	down
Q14204	2.55501	12.0087	6.15698	1.08875e-08	6.24168e-08	up
P13671	2.13991	13.3349	6.15492	1.09946e-08	6.28263e-08	up
Q7L266	-2.33527	10.466	-6.15364	1.10619e-08	6.3006e-08	down
Q9H299	1.47355	16.8116	6.12623	1.26013e-08	7.1543e-08	up
O60939	-2.16736	11.035	-6.11111	1.35386e-08	7.66171e-08	down
Q9NY97	-1.976	12.6382	-6.10933	1.3653e-08	7.70168e-08	down
P01258	-2.52976	11.1307	-6.10567	1.38924e-08	7.81171e-08	down
O95747	2.74706	10.4541	6.10486	1.39455e-08	7.8166e-08	up
P30530	-1.26704	18.7442	-6.07429	1.6117e-08	9.00506e-08	down
Q9NZP8	-1.12685	17.055	-6.06944	1.64911e-08	9.18494e-08	down
P63000	1.82938	12.3167	6.0644	1.68885e-08	9.36421e-08	up
Q9NRA1	-1.64859	9.89522	-6.06402	1.69194e-08	9.36421e-08	down
P13284	-3.14528	12.0688	-6.05524	1.76356e-08	9.72997e-08	down
Q9UNN8	-1.54234	18.8457	-6.04817	1.82336e-08	1.00285e-07	down
P18827	-2.42234	18.3923	-6.04168	1.8801e-08	1.03084e-07	down
P02511	-1.87684	12.1016	-6.01962	2.08605e-08	1.1402e-07	down
Q9Y639	-1.92219	9.58369	-6.00638	2.22018e-08	1.20976e-07	down
Q9HAT2	-1.59406	15.8106	-5.98905	2.40859e-08	1.30837e-07	down
Q8NHJ6	1.87817	13.7477	5.96849	2.65268e-08	1.43653e-07	up
P49419	-1.48339	13.0282	-5.96355	2.71477e-08	1.46564e-07	down
Q9Y334	-2.152	9.76434	-5.95607	2.81166e-08	1.51331e-07	down
Q3LXA3	-2.10065	11.9465	-5.94755	2.92614e-08	1.57012e-07	down
P23528	-1.73097	14.409	-5.94552	2.95406e-08	1.58029e-07	down
Q13308	-1.16808	13.2592	-5.93628	3.08457e-08	1.6451e-07	down
Q6V0I7	-1.24312	12.7338	-5.93365	3.12268e-08	1.6604e-07	down
Q8N307	-1.55451	13.4199	-5.92302	3.28174e-08	1.73972e-07	down
Q16706	-1.79319	12.0156	-5.91483	3.40972e-08	1.80214e-07	down
P19835	-1.44172	16.3806	-5.9114	3.46481e-08	1.82577e-07	down
P35241	1.76786	9.90443	5.90588	3.55526e-08	1.86784e-07	up
P20851	-2.24158	12.0319	-5.90499	3.56995e-08	1.86998e-07	down
P49721	-2.22426	7.36398	-5.88975	3.83287e-08	2.00174e-07	down
P10321	-4.22783	14.6828	-5.88615	3.89761e-08	2.02953e-07	down
P23434	1.93462	11.5312	5.87612	4.08411e-08	2.12036e-07	up
P22304	-1.81692	11.8609	-5.85338	4.5394e-08	2.34981e-07	down
P31153	-4.54886	11.9543	-5.84863	4.64065e-08	2.39517e-07	down
Q9NZ08	-2.72298	8.95744	-5.83573	4.92699e-08	2.53553e-07	down
Q92890	3.29795	11.696	5.82216	5.247e-08	2.69234e-07	up
P26992	-1.3495	15.5287	-5.81234	5.49104e-08	2.80937e-07	down
P46108	1.60643	10.9436	5.80974	5.55742e-08	2.83509e-07	up
Q6PCB0	-1.54169	11.3601	-5.80341	5.72274e-08	2.91099e-07	down
Q9NZ53	-1.27556	13.1849	-5.80066	5.79598e-08	2.93975e-07	down
P08185	-1.23283	16.074	-5.77902	6.40527e-08	3.23369e-07	down
P00748	-1.75544	12.4388	-5.77878	6.41227e-08	3.23369e-07	down
Q9GZX9	-1.58569	16.702	-5.76591	6.80466e-08	3.42177e-07	down
Q06323	1.64841	12.7694	5.75661	7.10248e-08	3.56136e-07	up
Q9NPR2	-1.79952	11.1091	-5.74734	7.41247e-08	3.70623e-07	down
Q6UXB3	1.94668	15.421	5.74516	7.48706e-08	3.73293e-07	up
Q6UX73	-2.02102	12.9567	-5.74364	7.53952e-08	3.74846e-07	down
Q9H3G5	-1.46629	15.6374	-5.73887	7.70688e-08	3.82087e-07	down
P12814	1.85897	11.616	5.7382	7.73058e-08	3.82186e-07	up
Q08257	-1.57838	12.483	-5.73154	7.97125e-08	3.9298e-07	down
P12110	1.65279	11.6806	5.71948	8.42507e-08	4.14193e-07	up
P26447	3.07789	12.4014	5.70806	8.87851e-08	4.3527e-07	up
P28827	-1.24776	12.3483	-5.70662	8.93731e-08	4.36935e-07	down
Q16563	-2.00151	14.0584	-5.70497	9.00499e-08	4.39024e-07	down
P35030	-1.85979	12.5923	-5.69269	9.52652e-08	4.63168e-07	down
O96033	1.97069	14.5073	5.69105	9.59842e-08	4.65378e-07	up
P35318	1.68388	11.3691	5.68765	9.7489e-08	4.71375e-07	up
P08473	-1.42851	13.9507	-5.6692	1.06075e-07	5.11484e-07	down
Q16849	-1.29516	11.9008	-5.6661	1.07588e-07	5.17361e-07	down
P07306	2.4973	10.1469	5.66373	1.08758e-07	5.2058e-07	up
O60449	-1.82873	10.5826	-5.66355	1.08849e-07	5.2058e-07	down
Q92743	1.79605	12.0441	5.64086	1.20728e-07	5.75829e-07	up
P78423	-1.5999	13.676	-5.63996	1.21219e-07	5.76388e-07	down
Q9UKY0	1.39624	13.5002	5.63946	1.215e-07	5.76388e-07	up
Q9UEF7	-2.42012	10.414	-5.63535	1.23797e-07	5.85708e-07	down
Q9UHI7	-2.89902	8.86978	-5.63467	1.24179e-07	5.85938e-07	down
Q8WZ42	1.50563	14.5495	5.63039	1.26625e-07	5.95882e-07	up
Q16661	2.75044	13.7302	5.62371	1.30537e-07	6.12653e-07	up
Q86UX2	-1.69826	11.4601	-5.61763	1.34197e-07	6.28155e-07	down
Q13445	1.42628	11.272	5.6145	1.36124e-07	6.35486e-07	up
O95497	-2.87055	9.01826	-5.61074	1.38471e-07	6.44731e-07	down
O43852	-1.56192	11.8431	-5.59846	1.46412e-07	6.7991e-07	down
Q9BRK5	-1.66747	11.9441	-5.59106	1.51414e-07	7.01288e-07	down
P15941	-1.3133	16.2407	-5.58683	1.5435e-07	7.13006e-07	down
Q6UXG3	-1.09708	17.0086	-5.58282	1.57182e-07	7.2419e-07	down
Q7Z692	1.93833	12.2655	5.57769	1.60882e-07	7.393e-07	up
Q99715	1.60323	16.7453	5.56456	1.70739e-07	7.82553e-07	up
P51606	-2.04561	11.418	-5.55102	1.81524e-07	8.29822e-07	down
Q9UKU6	-1.64059	12.7145	-5.55024	1.82171e-07	8.30623e-07	down
Q14766	1.59162	14.2979	5.54744	1.84488e-07	8.39017e-07	up
Q14767	1.12106	16.4652	5.53137	1.98378e-07	8.99857e-07	up
P31371	-1.69429	9.8589	-5.52619	2.03065e-07	9.18752e-07	down
P36405	1.63211	9.95739	5.50587	2.22535e-07	1.00426e-06	up
Q9BTY2	-1.50518	13.1678	-5.50381	2.24609e-07	1.01103e-06	down
Q9Y2T3	-1.91763	10.9865	-5.49493	2.33766e-07	1.04956e-06	down
O15197	-1.56324	13.3747	-5.49186	2.37014e-07	1.06144e-06	down
P02763	2.21726	19.2752	5.48739	2.41827e-07	1.08024e-06	up
Q8TCD5	-1.88794	11.5799	-5.48305	2.46583e-07	1.0987e-06	down
Q96HE7	-2.29123	9.879	-5.47882	2.51308e-07	1.11692e-06	down
P55290	1.08373	19.0927	5.4676	2.6429e-07	1.17166e-06	up
Q12918	1.43964	12.2392	5.46039	2.72977e-07	1.20713e-06	up
P56537	-1.1791	15.3105	-5.45578	2.78665e-07	1.2292e-06	down
P13598	1.28886	15.8933	5.44961	2.86476e-07	1.26049e-06	up
P08294	-1.80376	17.3435	-5.44087	2.97898e-07	1.30748e-06	down
O00253	2.55531	10.4549	5.43163	3.10473e-07	1.35929e-06	up
Q969L2	-1.89972	12.5706	-5.42746	3.16307e-07	1.38139e-06	down
Q9NNX6	1.47249	13.3932	5.42618	3.1812e-07	1.38587e-06	up
P04424	-1.64134	8.81785	-5.42199	3.24124e-07	1.40854e-06	down
Q9Y5F6	-2.10839	10.3393	-5.41874	3.28871e-07	1.42565e-06	down
P51812	4.50581	10.2277	5.41539	3.33823e-07	1.44356e-06	up
Q86SQ4	1.33755	10.915	5.41443	3.35259e-07	1.44622e-06	up
Q9H9H4	2.02947	9.42218	5.41218	3.38632e-07	1.45719e-06	up
P06280	-1.27956	14.8535	-5.39069	3.72659e-07	1.59971e-06	down
Q9Y376	2.64279	10.8605	5.38708	3.78691e-07	1.62164e-06	up
P99999	-1.58582	12.5456	-5.382	3.87348e-07	1.65469e-06	down
P08236	-1.3339	16.4004	-5.37959	3.91522e-07	1.66847e-06	down
Q9BRA2	1.33129	14.1164	5.3747	4.00135e-07	1.70106e-06	up
Q9UBG3	-2.88575	11.2452	-5.36066	4.25875e-07	1.80612e-06	down
Q9NY15	1.5173	12.302	5.35345	4.397e-07	1.86027e-06	up
Q5T2W1	-2.02731	12.0387	-5.33986	4.66996e-07	1.97101e-06	down
P42685	3.85938	7.91792	5.33222	4.83064e-07	2.03395e-06	up
Q16581	-2.06142	13.2467	-5.32733	4.93627e-07	2.07347e-06	down
Q92954	2.61513	11.6651	5.32593	4.96697e-07	2.0814e-06	up
P12319	2.20724	12.3108	5.31147	5.29461e-07	2.21342e-06	up
P15586	1.13309	17.7042	5.30998	5.32952e-07	2.22274e-06	up
Q9UGN4	1.01744	16.1596	5.30784	5.38023e-07	2.23858e-06	up
P54753	-0.807275	14.2187	-5.29324	5.73791e-07	2.38177e-06	no
Q9Y279	1.84538	15.4664	5.29206	5.76788e-07	2.38858e-06	up
O00264	1.47619	12.4416	5.28853	5.85813e-07	2.42026e-06	up
Q9HBJ8	-2.78334	10.448	-5.28683	5.90223e-07	2.43277e-06	down
P04066	-1.32812	14.4229	-5.28561	5.93406e-07	2.44017e-06	down
Q8N5I2	1.38552	11.5736	5.28086	6.05952e-07	2.48596e-06	up
P46926	-2.5314	10.1826	-5.27215	6.29621e-07	2.57705e-06	down
P30740	-2.5089	10.3025	-5.26658	6.45218e-07	2.63476e-06	down
P07359	1.99977	12.7735	5.25994	6.64303e-07	2.70642e-06	up
Q92820	-1.30463	15.8601	-5.25738	6.71817e-07	2.73071e-06	down
P54289	-1.05143	12.4527	-5.25472	6.79708e-07	2.75642e-06	down
Q93099	-2.33353	8.62575	-5.25384	6.82358e-07	2.7608e-06	down
Q14624	-1.3361	18.3986	-5.24778	7.00729e-07	2.82863e-06	down
O43505	-1.50841	14.6925	-5.23467	7.42176e-07	2.98908e-06	down
O75955	1.76931	10.0155	5.22708	7.6725e-07	3.07892e-06	up
P02743	-2.54243	12.4609	-5.22686	7.6798e-07	3.07892e-06	down
Q9Y2G1	-1.44888	11.4117	-5.2263	7.69859e-07	3.07944e-06	down
O00592	1.1538	16.9763	5.21644	8.03785e-07	3.20785e-06	up
P34896	-1.73045	11.5261	-5.21583	8.05926e-07	3.20912e-06	down
P55287	1.43709	15.7554	5.20945	8.28715e-07	3.29241e-06	up
Q96EY5	1.81999	10.2664	5.20886	8.30871e-07	3.29354e-06	up
O75347	1.74028	11.4623	5.20673	8.38628e-07	3.31682e-06	up
Q86TH1	-2.32425	10.4602	-5.20491	8.45315e-07	3.33577e-06	down
P04179	1.6719	10.904	5.20254	8.54098e-07	3.36289e-06	up
Q9NQA5	1.29875	11.2387	5.17938	9.44847e-07	3.7119e-06	up
P82980	1.29576	13.5653	5.15961	1.02966e-06	4.03278e-06	up
P06870	-1.79699	19.2048	-5.15929	1.03111e-06	4.03278e-06	down
Q5FWE3	2.72995	12.8058	5.15274	1.06087e-06	4.13997e-06	up
P04792	-1.55641	14.1171	-5.15063	1.07059e-06	4.16436e-06	down
P06858	-2.7727	8.36337	-5.15036	1.07185e-06	4.16436e-06	down
A6ND91	-2.53402	14.225	-5.14802	1.08279e-06	4.19761e-06	down
P33151	2.20328	12.2649	5.14359	1.10381e-06	4.26969e-06	up
Q04760	1.05956	13.7715	5.12694	1.18637e-06	4.57566e-06	up
Q9H665	1.11897	16.8013	5.1266	1.18811e-06	4.57566e-06	up
P20138	1.10156	13.2989	5.1245	1.19896e-06	4.60734e-06	up
P19961	-1.5719	14.4517	-5.11895	1.2281e-06	4.70904e-06	down
Q8N474	5.93377	7.90605	5.10996	1.2768e-06	4.88513e-06	up
Q4KMP7	1.43744	11.4908	5.1082	1.28654e-06	4.91174e-06	up
Q08380	-1.14301	19.4862	-5.10321	1.31455e-06	5.00779e-06	down
P07333	1.80498	12.1144	5.10229	1.31977e-06	5.01685e-06	up
Q96IQ7	1.71794	11.3813	5.09777	1.34575e-06	5.10458e-06	up
Q9UBG0	-1.25512	12.266	-5.09323	1.37241e-06	5.19449e-06	down
P21980	1.59899	12.3011	5.09233	1.37775e-06	5.20353e-06	up
P42702	-1.95736	10.5834	-5.09167	1.38169e-06	5.20721e-06	down
Q8N436	-1.51859	9.65768	-5.08365	1.43024e-06	5.37869e-06	down
Q13873	-1.1722	14.4556	-5.07875	1.46078e-06	5.48183e-06	down
P21730	-2.09164	11.0777	-5.077	1.4718e-06	5.51144e-06	down
Q9H1B5	-2.82419	8.65399	-5.07635	1.47595e-06	5.51522e-06	down
P36871	-1.32926	10.9471	-5.07572	1.47995e-06	5.51675e-06	down
P01833	1.0299	20.2514	5.0753	1.48263e-06	5.51675e-06	up
O43157	-2.4258	9.52838	-5.06704	1.53622e-06	5.70347e-06	down
Q14703	-1.33735	9.36255	-5.06658	1.53929e-06	5.70347e-06	down
Q8IY17	1.7285	11.7564	5.06526	1.54804e-06	5.72386e-06	up
P12259	1.47109	14.4965	5.05772	1.59903e-06	5.89999e-06	up
P51570	-1.9754	8.39241	-5.05417	1.62356e-06	5.97795e-06	down
O14786	-2.22189	8.71303	-5.05011	1.65215e-06	6.07051e-06	down
P42126	-1.80939	10.5612	-5.04944	1.65686e-06	6.07515e-06	down
P68366	-2.69124	8.66002	-5.04889	1.66077e-06	6.07682e-06	down
P05413	1.36936	14.6865	5.04674	1.67619e-06	6.12054e-06	up
P45877	-1.72369	13.375	-5.0449	1.68946e-06	6.15621e-06	down
Q7Z7D3	1.88544	9.97002	5.03669	1.75002e-06	6.36371e-06	up
Q5KU26	1.8462	15.7953	5.03253	1.78146e-06	6.46469e-06	up
P68371	-1.62552	11.7083	-5.02711	1.82331e-06	6.60292e-06	down
P15289	-1.26048	16.0442	-5.02174	1.86565e-06	6.7424e-06	down
P60953	1.35224	11.0061	5.02016	1.87831e-06	6.77423e-06	up
Q14956	-1.15573	15.1418	-5.01871	1.89003e-06	6.80255e-06	down
Q9NZV1	-0.839706	12.9679	-5.01514	1.91908e-06	6.88455e-06	no
Q14165	-1.54891	11.5165	-5.01495	1.92063e-06	6.88455e-06	down
P12109	-1.30292	17.9098	-5.01124	1.95134e-06	6.98041e-06	down
P06396	1.33137	17.9169	5.00917	1.96863e-06	7.02796e-06	up
P02654	2.01245	10.6826	5.00409	2.01184e-06	7.16768e-06	up
Q14894	-1.49798	11.5222	-5.00323	2.0192e-06	7.17938e-06	down
Q9H0X4	-1.54418	11.3166	-5.00133	2.03564e-06	7.22325e-06	down
O15393	1.65899	12.1274	4.99919	2.05431e-06	7.27484e-06	up
Q14914	-1.51675	11.6345	-4.99862	2.05932e-06	7.27791e-06	down
P22891	-1.52209	17.1131	-4.99407	2.09965e-06	7.39814e-06	down
Q5TFQ8	1.73699	13.4335	4.99357	2.10419e-06	7.39814e-06	up
P01009	1.54976	18.713	4.993	2.10926e-06	7.39814e-06	up
P07355	-2.32068	12.0103	-4.9929	2.11015e-06	7.39814e-06	down
P14618	-1.29614	13.8266	-4.98453	2.18676e-06	7.63914e-06	down
P16234	-1.30982	14.3663	-4.98445	2.18757e-06	7.63914e-06	down
O95185	1.08537	11.2627	4.98233	2.2074e-06	7.69312e-06	up
Q16620	-1.62566	10.2014	-4.95737	2.45457e-06	8.53763e-06	down
P02792	2.09445	12.5691	4.95344	2.49583e-06	8.66403e-06	up
P48594	-2.32887	9.38067	-4.94884	2.54497e-06	8.81723e-06	down
Q8IX04	1.41168	10.1995	4.94724	2.56234e-06	8.85994e-06	up
P62805	-1.84328	13.6864	-4.94605	2.57535e-06	8.87047e-06	down
P60983	1.75589	10.6423	4.9456	2.58022e-06	8.87047e-06	up
P05090	-1.2299	22.7298	-4.94557	2.5805e-06	8.87047e-06	down
Q9UHG3	-1.999	10.3811	-4.94383	2.59964e-06	8.91883e-06	down
Q01973	-1.32247	13.9685	-4.94281	2.61095e-06	8.94023e-06	down
P12111	1.01776	15.1135	4.93814	2.66308e-06	9.10102e-06	up
Q9BYJ0	1.17775	13.3432	4.93474	2.70174e-06	9.21522e-06	up
Q9H9P2	1.24548	12.78	4.92986	2.75809e-06	9.38923e-06	up
P29508	-2.2989	12.7317	-4.92553	2.80916e-06	9.54465e-06	down
Q15907	2.28121	9.99647	4.92124	2.86054e-06	9.70048e-06	up
Q07837	-2.73188	9.86007	-4.92024	2.87264e-06	9.72277e-06	down
O75629	-2.20624	12.0749	-4.89529	3.1917e-06	1.0782e-05	down
P02753	1.19248	17.6226	4.89263	3.22761e-06	1.08824e-05	up
Q13449	4.03995	10.9295	4.8909	3.25121e-06	1.0941e-05	up
P30085	1.48531	12.8658	4.88851	3.28415e-06	1.10307e-05	up
Q9Y5Z4	1.35526	12.4959	4.88734	3.3004e-06	1.10642e-05	up
Q01082	-2.12977	12.6471	-4.88476	3.33638e-06	1.11636e-05	down
P20062	1.29106	13.6055	4.8719	3.5218e-06	1.17502e-05	up
P49327	-2.12626	9.4088	-4.87168	3.52505e-06	1.17502e-05	down
Q92747	-1.58108	8.8721	-4.86777	3.58354e-06	1.19225e-05	down
P01344	2.02305	10.5294	4.858	3.73357e-06	1.23983e-05	up
Q6P4E1	1.31466	12.699	4.83959	4.0329e-06	1.33671e-05	up
Q8TDY8	-1.55484	11.32	-4.83706	4.0759e-06	1.34842e-05	down
Q53GD3	-2.20628	12.7159	-4.83453	4.1193e-06	1.36022e-05	down
P02749	1.20734	18.0437	4.82425	4.30007e-06	1.41725e-05	up
Q96NE9	3.45152	11.6096	4.82303	4.32217e-06	1.42187e-05	up
P48551	1.24915	15.3189	4.82138	4.35204e-06	1.42903e-05	up
P22059	1.73861	10.6175	4.81839	4.40662e-06	1.44425e-05	up
P00736	1.49259	13.4109	4.81527	4.46446e-06	1.46049e-05	up
Q9UMX5	1.47544	15.7947	4.81047	4.55477e-06	1.48727e-05	up
Q86Y38	1.56044	16.5205	4.80581	4.64413e-06	1.51364e-05	up
O15144	-1.44829	8.62676	-4.80359	4.6873e-06	1.52489e-05	down
Q9NY72	-1.805	12.7239	-4.80133	4.73172e-06	1.5365e-05	down
P60660	-4.69327	15.094	-4.79921	4.77364e-06	1.54726e-05	down
P02794	1.7138	13.4075	4.79705	4.81672e-06	1.55835e-05	up
Q92765	1.56423	13.7861	4.79298	4.89912e-06	1.5821e-05	up
P15328	0.89627	17.6099	4.79121	4.93532e-06	1.59087e-05	no
P13667	1.14884	9.8488	4.78184	5.13144e-06	1.65107e-05	up
P58546	1.12792	11.2308	4.78075	5.15472e-06	1.65553e-05	up
Q9NQ79	-1.90608	11.811	-4.77966	5.17816e-06	1.66003e-05	down
P07225	1.76826	10.6671	4.76962	5.39858e-06	1.72755e-05	up
P16930	-1.71997	13.5474	-4.76502	5.50246e-06	1.75759e-05	down
Q71RC9	-1.90584	13.5943	-4.76396	5.52675e-06	1.76215e-05	down
P17342	-1.40698	12.9116	-4.75889	5.64428e-06	1.79637e-05	down
O75223	1.35477	12.869	4.75001	5.85553e-06	1.86024e-05	up
Q13145	1.06888	13.1831	4.7446	5.98813e-06	1.89894e-05	up
Q8IZP9	2.11404	9.60878	4.72715	6.43595e-06	2.03728e-05	up
P11413	-4.58714	2.52124	-4.72372	6.52759e-06	2.06258e-05	down
P32942	-2.22546	12.1002	-4.71447	6.78129e-06	2.1389e-05	down
P47755	-1.61477	8.35634	-4.71008	6.90515e-06	2.17407e-05	down
Q02083	-2.53195	9.31462	-4.70245	7.12539e-06	2.23941e-05	down
Q9NQ38	-1.25545	13.3496	-4.69807	7.25518e-06	2.27613e-05	down
A8MVW5	2.71039	10.3322	4.68618	7.61833e-06	2.38581e-05	up
Q16775	1.18577	11.869	4.6838	7.69319e-06	2.40497e-05	up
Q9HCU0	-0.844077	18.9577	-4.68244	7.73627e-06	2.41415e-05	no
Q96I82	-1.74508	10.1077	-4.68041	7.80087e-06	2.43001e-05	down
P54108	1.73927	12.1285	4.67384	8.01401e-06	2.49199e-05	up
P01876	1.17529	20.1999	4.66785	8.213e-06	2.54936e-05	up
Q8IZA0	1.39316	14.4617	4.66447	8.32762e-06	2.58039e-05	up
Q9Y5K6	1.77901	10.456	4.65462	8.66992e-06	2.68173e-05	up
P27482	-1.95627	12.4409	-4.64677	8.95272e-06	2.76435e-05	down
O43488	-1.60851	9.6913	-4.64526	9.00808e-06	2.77657e-05	down
Q9Y6X5	1.66367	11.4234	4.64237	9.11495e-06	2.8046e-05	up
P01700	1.1336	17.7236	4.64071	9.17677e-06	2.81869e-05	up
Q14393	-1.74044	13.6139	-4.6352	9.38543e-06	2.87776e-05	down
Q96GW7	-1.36943	11.0038	-4.63382	9.4386e-06	2.88903e-05	down
K7EJ46	-1.91666	5.94245	-4.63107	9.54503e-06	2.91654e-05	down
P21281	-1.51795	9.93328	-4.62762	9.68009e-06	2.95268e-05	down
P30048	2.2334	11.3675	4.61534	1.0176e-05	3.09859e-05	up
P07900	-1.90947	12.1212	-4.59472	1.10652e-05	3.36353e-05	down
Q9UP38	1.27164	12.136	4.59076	1.12443e-05	3.41206e-05	up
O95154	-1.77326	10.5132	-4.57799	1.18414e-05	3.58707e-05	down
P04746	-1.31244	17.2965	-4.57709	1.18847e-05	3.59401e-05	down
P11021	-1.45807	13.2253	-4.57483	1.19939e-05	3.61444e-05	down
Q9BVM4	-1.27657	13.0373	-4.57446	1.20116e-05	3.61444e-05	down
P15291	-1.11911	13.2733	-4.57442	1.20139e-05	3.61444e-05	down
Q8WWQ8	-3.03933	8.745	-4.57182	1.21405e-05	3.6463e-05	down
P23284	-1.05277	13.8757	-4.57014	1.22237e-05	3.66502e-05	down
Q8WWA0	1.61694	12.9854	4.55352	1.3072e-05	3.91271e-05	up
O95954	-2.12993	10.3794	-4.53767	1.39341e-05	4.16366e-05	down
O00533	-1.20544	14.0472	-4.53664	1.39922e-05	4.17393e-05	down
Q9BZZ2	-1.76344	10.9676	-4.52972	1.4387e-05	4.28446e-05	down
Q5VT99	-1.59756	9.53622	-4.52107	1.48957e-05	4.42847e-05	down
Q92905	2.12271	11.8956	4.5106	1.5535e-05	4.61071e-05	up
P07711	1.13371	16.2342	4.5085	1.56664e-05	4.63569e-05	up
P05062	-0.965659	15.6198	-4.50842	1.56718e-05	4.63569e-05	no
P36941	-1.51321	9.28897	-4.49438	1.65781e-05	4.89554e-05	down
P01601	1.78449	13.2065	4.49199	1.67377e-05	4.93439e-05	up
P04745	-1.21494	15.5321	-4.48978	1.6886e-05	4.96978e-05	down
P61604	1.38088	13.764	4.48874	1.69562e-05	4.98212e-05	up
Q9H477	-1.30157	11.2625	-4.47726	1.77522e-05	5.2073e-05	down
Q99538	-1.56571	11.1668	-4.47663	1.77964e-05	5.2116e-05	down
P01266	-2.06552	10.1497	-4.47512	1.79046e-05	5.23457e-05	down
P02765	1.54705	19.4488	4.46904	1.8344e-05	5.35415e-05	up
Q9P1F3	1.57819	9.96883	4.46342	1.87593e-05	5.46629e-05	up
Q9UKM7	-2.37776	7.79804	-4.45826	1.91489e-05	5.56881e-05	down
P06312	1.28085	19.0539	4.45793	1.91744e-05	5.56881e-05	up
Q9BWV1	-1.36679	10.1091	-4.4466	2.00583e-05	5.81593e-05	down
P11586	-1.70346	10.0898	-4.44405	2.02619e-05	5.86529e-05	down
Q86YD5	1.68475	10.6975	4.44316	2.0334e-05	5.87314e-05	up
Q9BR76	-1.59178	9.1781	-4.44289	2.03558e-05	5.87314e-05	down
P08195	-0.800991	14.1885	-4.44165	2.04566e-05	5.89257e-05	no
P06744	-2.05138	10.7408	-4.43749	2.07973e-05	5.98091e-05	down
P28676	5.17325	5.54752	4.42719	2.16646e-05	6.22017e-05	up
P35475	-1.19217	11.8149	-4.42573	2.17901e-05	6.24601e-05	down
Q14982	1.16079	15.7469	4.41965	2.23212e-05	6.38786e-05	up
Q9Y561	1.46168	10.3063	4.41487	2.27477e-05	6.49934e-05	up
P05546	1.67553	13.6698	4.41123	2.30773e-05	6.58283e-05	up
Q14112	-1.67588	12.151	-4.40242	2.38954e-05	6.80516e-05	down
P18669	-1.86615	11.8447	-4.3942	2.46832e-05	7.01816e-05	down
Q99536	-1.24501	12.5216	-4.39026	2.50701e-05	7.11667e-05	down
P50395	-1.29742	11.9164	-4.38741	2.53531e-05	7.18541e-05	down
P16152	-1.2176	12.057	-4.37849	2.62596e-05	7.43038e-05	down
Q5IJ48	-1.33141	13.5994	-4.37617	2.65006e-05	7.48651e-05	down
P14625	-2.00903	13.1964	-4.35875	2.83776e-05	8.00393e-05	down
P52803	0.990578	11.3208	4.35685	2.85909e-05	8.04392e-05	no
P16066	-2.19049	9.83082	-4.35667	2.86108e-05	8.04392e-05	down
P48061	2.22701	11.9085	4.355	2.87992e-05	8.08398e-05	up
Q6UY11	-0.750558	15.3673	-4.34596	2.98382e-05	8.36229e-05	no
Q9NZZ3	1.64731	12.4785	4.33473	3.11789e-05	8.72059e-05	up
P01037	1.88993	12.3841	4.33442	3.12158e-05	8.72059e-05	up
P05556	1.44158	11.6178	4.33031	3.17224e-05	8.84809e-05	up
P30613	-1.45457	11.3324	-4.32437	3.24668e-05	9.04138e-05	down
P38571	5.13701	4.13688	4.31873	3.31895e-05	9.22805e-05	up
P12955	-1.53788	13.2721	-4.3141	3.37942e-05	9.38136e-05	down
Q8WVN6	1.35302	19.6727	4.31156	3.413e-05	9.45965e-05	up
Q96S16	2.11939	9.62001	4.30561	3.49308e-05	9.66639e-05	up
P22314	-1.89539	10.5571	-4.30237	3.53748e-05	9.77388e-05	down
Q14344	1.83876	9.46427	4.30062	3.56165e-05	9.82523e-05	up
Q8N8N7	-2.88826	9.68003	-4.29427	3.65069e-05	0.000100551	down
P09871	-0.982424	13.8812	-4.28578	3.77309e-05	0.00010376	no
Q13277	1.03358	8.50095	4.28125	3.84006e-05	0.000105437	up
P31689	1.2366	9.78447	4.27801	3.88853e-05	0.000106601	up
P02533	-1.72536	12.2589	-4.27615	3.91671e-05	0.000107068	down
Q96PD2	-0.992114	12.7053	-4.27595	3.91979e-05	0.000107068	no
Q96JQ0	-0.923146	13.8625	-4.27569	3.92379e-05	0.000107068	no
P22607	1.45085	10.265	4.27387	3.95152e-05	0.000107503	up
P12821	-1.18075	13.7702	-4.27384	3.95196e-05	0.000107503	down
P63027	1.78622	9.4842	4.26353	4.11304e-05	0.000111712	up
Q9BRF8	-1.56696	10.0803	-4.26295	4.12214e-05	0.000111787	down
O00462	-1.22675	13.2568	-4.25733	4.21281e-05	0.00011407	down
P63208	1.92365	10.8983	4.25588	4.23653e-05	0.000114536	up
P22352	-0.915995	15.8085	-4.24429	4.43039e-05	0.000119593	no
P55899	1.66901	9.87621	4.24262	4.45909e-05	0.000120184	up
P61970	-0.917334	17.1253	-4.23086	4.6658e-05	0.000125563	no
Q13421	1.45727	14.4006	4.22617	4.75077e-05	0.000127602	up
Q15847	2.03165	7.16304	4.22588	4.75609e-05	0.000127602	up
Q9Y490	2.09607	11.665	4.22137	4.83925e-05	0.000129547	up
O43396	-1.89811	10.6882	-4.22089	4.84824e-05	0.000129547	down
Q68D85	0.790788	13.6518	4.22076	4.85066e-05	0.000129547	no
P08865	-1.4637	9.24241	-4.21964	4.87168e-05	0.000129912	down
Q92859	-0.769466	14.5135	-4.21689	4.92335e-05	0.000131091	no
Q04721	1.30358	9.90764	4.21476	4.96381e-05	0.000131968	up
Q8N2G4	1.25375	10.4239	4.20617	5.13017e-05	0.000136186	up
P20333	1.13406	13.8424	4.20177	5.21751e-05	0.000138295	up
O00461	-1.68624	10.4612	-4.19905	5.27219e-05	0.000139535	down
P10515	1.37944	9.94834	4.19589	5.33638e-05	0.000141021	up
Q7Z6M3	1.37243	9.88444	4.19051	5.44744e-05	0.000143741	up
P51884	1.34964	15.9654	4.18474	5.56914e-05	0.000146732	up
P20933	-1.18002	13.7645	-4.18082	5.6531e-05	0.000148721	down
Q9BRT3	0.912887	17.6264	4.1797	5.67746e-05	0.000149139	no
Q13621	-1.44474	12.905	-4.1786	5.70136e-05	0.000149544	down
P13639	-1.45238	10.3769	-4.168	5.93668e-05	0.000155484	down
Q96ID5	1.62471	9.81231	4.15418	6.25749e-05	0.000163643	up
P20916	-1.47869	11.4262	-4.1522	6.30482e-05	0.000164636	down
P04264	-1.30576	16.9292	-4.14993	6.35955e-05	0.000165819	down
P46940	1.23863	12.6188	4.13174	6.81429e-05	0.000177414	up
Q9Y5H8	-1.68105	8.2455	-4.12707	6.93609e-05	0.000180318	down
Q8N1N4	-1.44727	16.5023	-4.12433	7.00858e-05	0.000181934	down
P29622	-0.965228	13.9282	-4.1189	7.1541e-05	0.000185438	no
Q13591	-1.06345	13.556	-4.11758	7.18972e-05	0.000186087	down
P24821	0.963745	14.7806	4.10511	7.53687e-05	0.000194786	no
Q9UPZ6	-1.37025	9.37444	-4.0918	7.92485e-05	0.000204512	down
Q7Z5L0	1.09918	18.476	4.08105	8.25213e-05	0.000212646	up
P51148	2.04875	8.65403	4.07976	8.29236e-05	0.000213371	up
Q07654	1.52012	8.80217	4.07137	8.55802e-05	0.000219885	up
O43175	-1.47939	11.3581	-4.06882	8.64011e-05	0.000221671	down
O00391	-1.01878	16.2975	-4.06546	8.75e-05	0.000224163	down
Q86UN2	-1.44778	11.5528	-4.05504	9.09835e-05	0.000232748	down
P81605	1.74933	14.8046	4.0463	9.40104e-05	0.000240143	up
P30153	-1.23999	10.074	-4.03625	9.76073e-05	0.000248969	down
Q15435	-1.09173	8.75658	-4.0345	9.82482e-05	0.000250241	down
Q14254	1.29735	7.68318	4.01309	0.000106407	0.000270631	up
P55957	-1.37746	11.3172	-3.99039	0.000115767	0.000293832	down
Q9UIV8	-1.75099	9.87159	-3.99016	0.000115863	0.000293832	down
P00966	-0.962477	13.7759	-3.98961	0.000116101	0.00029401	no
O43570	-2.11279	10.3681	-3.98847	0.000116594	0.000294835	down
Q96IU4	-0.944217	13.9588	-3.98368	0.000118679	0.000299676	no
Q08188	-1.60297	9.96111	-3.98286	0.000119042	0.000300164	down
P54725	1.27083	10.2393	3.98059	0.000120045	0.00030226	up
Q9HCM3	-1.84915	9.40013	-3.97707	0.000121616	0.000305483	down
P62873	1.58806	10.9578	3.97695	0.000121673	0.000305483	up
Q8NDA2	-0.99326	13.8526	-3.97609	0.00012206	0.00030602	no
Q9UN75	1.27837	9.20704	3.97074	0.000124495	0.00031168	up
P35555	0.994588	16.8769	3.96641	0.000126502	0.000316255	no
Q8TF74	1.0711	10.2947	3.95877	0.000130118	0.000324832	up
Q9BY67	-0.96404	15.7547	-3.95504	0.000131919	0.000328864	no
Q02747	1.21864	16.3965	3.9475	0.000135636	0.000337389	up
Q9Y617	-1.16019	10.7718	-3.94732	0.000135722	0.000337389	down
Q7Z4R8	-1.36716	12.2134	-3.93825	0.000140327	0.000348342	down
P54819	1.61287	11.9124	3.93712	0.000140909	0.000349296	up
P11362	1.43943	14.093	3.93229	0.000143429	0.000355043	up
Q15043	-0.838701	11.0071	-3.9316	0.000143795	0.000355449	no
O95971	0.944215	13.5387	3.92597	0.000146796	0.000362358	no
P01871	-0.956752	15.9724	-3.92174	0.000149089	0.000367503	no
P04278	1.76607	10.6669	3.91581	0.000152359	0.000375038	up
Q9NR99	-1.89958	10.0835	-3.91489	0.000152878	0.000375789	down
Q96PX8	-1.32067	13.366	-3.9078	0.000156893	0.000385122	down
P11047	-0.836228	14.3889	-3.90182	0.000160359	0.00039308	no
O75976	-0.863251	11.988	-3.89974	0.000161577	0.000395516	no
P10912	1.42388	11.4914	3.89865	0.000162222	0.000396543	up
Q8IYS5	-0.816453	16.6798	-3.89516	0.000164301	0.000401066	no
Q12907	0.777357	20.0493	3.89152	0.000166495	0.00040586	no
P37837	1.20979	12.7743	3.88456	0.000170772	0.000415711	up
Q8TBP5	1.72928	10.6611	3.88345	0.000171463	0.000416816	up
P08183	-1.13364	11.6655	-3.8761	0.000176107	0.000427514	down
Q9NPG4	-0.826068	13.5084	-3.87433	0.000177242	0.000429677	no
P62937	1.04043	13.841	3.86971	0.000180243	0.000436351	up
P78325	2.0825	10.3915	3.86721	0.000181887	0.000439727	up
Q99574	-0.987539	13.6756	-3.86639	0.000182432	0.0004404	no
Q13183	-1.07274	10.33	-3.86589	0.000182764	0.0004404	down
P31944	-1.6368	12.0716	-3.86533	0.000183135	0.0004404	down
Q9P0T7	1.06063	9.50481	3.86528	0.000183166	0.0004404	up
P15121	-1.42132	11.8248	-3.86017	0.000186591	0.000448021	down
O60507	1.00855	8.94208	3.857	0.000188747	0.000452058	up
Q14508	1.02745	20.2638	3.85695	0.000188786	0.000452058	up
Q9UKR3	-1.48887	10.7952	-3.85237	0.000191942	0.000458992	down
Q9Y646	-0.968921	16.2953	-3.85084	0.000193003	0.000460903	no
O00322	-1.19391	13.0056	-3.84761	0.000195278	0.000465704	down
P11717	1.21533	14.2597	3.84213	0.000199182	0.000474372	up
P50990	-1.75842	10.0685	-3.84067	0.000200233	0.000476229	down
P09382	1.19354	10.2195	3.83221	0.000206447	0.000490347	up
P05109	1.5327	16.0825	3.82383	0.000212774	0.000504693	up
O60245	1.11556	10.3324	3.82281	0.000213563	0.000505884	up
Q6UXD5	-0.950035	13.0932	-3.82223	0.000214008	0.000506255	no
Q8TCZ2	1.11581	13.8153	3.82077	0.000215134	0.000508237	up
Q75N90	1.65504	11.1756	3.81554	0.000219225	0.000517207	up
Q9UBX5	-0.907129	15.8666	-3.81303	0.000221206	0.000521182	no
Q8WZA1	-2.30031	7.8264	-3.81021	0.000223461	0.000525493	down
P50895	-0.772193	15.3621	-3.81	0.000223633	0.000525493	no
Q8NFZ8	-0.799781	18.1727	-3.8071	0.000225975	0.000530288	no
Q15904	1.37239	13.7942	3.80648	0.000226474	0.00053075	up
O00468	0.861428	15.4664	3.80476	0.00022788	0.000533335	no
Q99941	-1.08726	10.821	-3.8037	0.000228753	0.000533491	down
P60033	-1.33803	11.2208	-3.80365	0.00022879	0.000533491	down
P08133	-1.59821	10.7328	-3.80357	0.000228856	0.000533491	down
P00441	1.05543	15.5408	3.8025	0.000229733	0.000534827	up
P07911	-1.29441	24.05	-3.80042	0.000231456	0.000538127	down
Q969Z4	0.850205	15.768	3.797	0.000234312	0.000544048	no
Q08334	1.26639	13.371	3.79593	0.000235211	0.000545417	up
P45974	-1.79529	9.04336	-3.79206	0.000238495	0.000552303	down
O43567	-1.03603	12.9077	-3.785	0.000244603	0.000565704	down
P37235	1.28966	9.27761	3.78356	0.00024587	0.000567889	up
Q9NQR4	-0.985673	11.9701	-3.77819	0.000250633	0.000578027	no
P55058	1.66479	11.1961	3.77787	0.000250916	0.000578027	up
O75891	-1.41148	11.9247	-3.7695	0.000258526	0.000594779	down
P04217	1.29755	18.7636	3.7597	0.000267719	0.000615125	up
O75083	-1.36251	9.0756	-3.7529	0.000274275	0.000629365	down
P30040	0.927131	10.2516	3.75203	0.000275123	0.00063049	no
Q9NR34	-1.43672	10.6038	-3.74999	0.000277134	0.000634272	down
P31025	1.02029	14.8463	3.74583	0.00028126	0.000642881	up
Q6UW88	-1.50781	10.9186	-3.74277	0.000284326	0.000649045	down
Q99969	-1.09365	13.4803	-3.73339	0.000293946	0.000670136	down
P05154	-1.07985	16.5761	-3.73101	0.000296438	0.000674942	down
P18627	1.33501	9.97796	3.72194	0.000306109	0.000696062	up
Q6UX27	0.886076	10.7551	3.7192	0.000309093	0.00070194	no
Q5PT55	1.30987	10.3839	3.71711	0.000311388	0.000706241	up
P11279	0.847929	17.6546	3.70431	0.000325775	0.00073792	no
Q6UW32	1.15668	10.4663	3.69349	0.000338431	0.000765601	up
Q9NRX4	1.19218	11.2726	3.69297	0.000339044	0.000766004	up
P05155	-0.638658	18.2418	-3.68385	0.000350097	0.000789579	no
Q15762	1.02242	9.17588	3.68362	0.000350376	0.000789579	up
P02810	1.37171	10.4349	3.67808	0.000357258	0.000804059	up
Q8WU39	1.09429	11.9387	3.67575	0.000360189	0.000808741	up
Q9UHR4	1.90882	8.35376	3.6757	0.000360257	0.000808741	up
Q16270	-1.08775	18.2005	-3.67322	0.000363397	0.000814749	down
P54652	-1.65452	10.1261	-3.67208	0.00036486	0.00081699	down
P18206	-2.15486	9.79351	-3.66851	0.000369451	0.000826219	down
Q9NPH3	0.771517	14.0478	3.66778	0.000370396	0.000827281	no
P10586	1.57692	10.3923	3.66596	0.000372764	0.000831515	up
Q13404	0.98093	10.5406	3.66042	0.000380061	0.000846719	no
P07478	1.16561	11.4572	3.65645	0.000385373	0.000857467	up
Q15102	-1.17952	9.81545	-3.64895	0.000395591	0.000879092	down
P12830	0.900648	19.6329	3.63576	0.000414209	0.000919305	no
Q9HBT6	1.00149	9.48909	3.63432	0.000416282	0.000922741	up
Q9BYF1	-0.802091	12.4335	-3.63112	0.000420946	0.000931905	no
P52565	-1.04932	13.334	-3.62468	0.00043048	0.000951816	down
P35270	1.26246	10.132	3.62253	0.000433698	0.000957727	up
P07858	0.95669	16.937	3.61851	0.000439792	0.000969968	no
P50135	-1.42974	10.9654	-3.6145	0.000445959	0.000982338	down
Q92956	-1.20889	17.2175	-3.60676	0.000458068	0.00100768	down
O76070	1.09176	10.2448	3.60642	0.000458611	0.00100768	up
Q14118	-0.837024	14.3544	-3.5937	0.000479238	0.0010517	no
P35326	-2.6056	10.6918	-3.59251	0.000481201	0.00105469	down
O43681	-0.892416	9.37127	-3.59011	0.000485205	0.00106214	no
P08138	-0.763532	17.0038	-3.58377	0.000495932	0.00108427	no
O95865	-0.980252	13.9601	-3.58232	0.000498412	0.00108834	no
P08123	1.1552	12.83	3.58172	0.000499451	0.00108926	up
Q06828	0.970674	14.0867	3.58121	0.000500321	0.00108981	no
O94985	-0.859667	12.1197	-3.58025	0.000501987	0.00109209	no
P15311	1.1339	12.1666	3.5746	0.000511839	0.00111214	up
P35240	1.94108	9.49659	3.5691	0.000521624	0.00113201	up
O00159	1.85637	8.54546	3.55712	0.000543521	0.00117807	up
O94910	-0.685968	15.0502	-3.55206	0.000553026	0.0011972	no
P00558	-0.879344	13.4229	-3.55162	0.000553857	0.00119753	no
Q01518	1.90246	11.3004	3.55011	0.000556741	0.00120095	up
P31151	-1.79752	14.065	-3.55007	0.000556803	0.00120095	down
P05451	1.04824	17.4207	3.54754	0.000561648	0.00120992	up
P63104	1.85913	13.5599	3.54686	0.00056297	0.00121128	up
O75390	-1.24896	9.14292	-3.54487	0.00056681	0.00121805	down
P22792	-0.849836	15.8922	-3.54401	0.000568472	0.00122013	no
Q86XT2	1.44372	10.8076	3.54297	0.000570508	0.00122301	up
P05387	-1.30261	10.5087	-3.5314	0.000593498	0.00127075	down
Q03403	1.21716	19.1329	3.53074	0.000594838	0.00127207	up
P30047	-0.904363	13.9608	-3.52049	0.000615987	0.0013157	no
Q13790	-2.36036	8.93385	-3.51667	0.00062404	0.00133129	down
P10153	-0.746192	21.0563	-3.51438	0.000628922	0.00134008	no
P29317	1.31339	10.0545	3.50767	0.000643431	0.00136933	up
Q695T7	-1.05128	12.1896	-3.50406	0.000651378	0.00138457	down
O43405	1.15434	14.3088	3.49907	0.000662478	0.00140509	up
P07384	-1.28268	10.6941	-3.49901	0.000662628	0.00140509	down
P16403	1.04842	17.0253	3.49382	0.000674391	0.00142831	up
P34059	-0.868646	14.5586	-3.49253	0.000677322	0.0014328	no
P20711	-1.67677	12.6972	-3.48947	0.000684394	0.00144602	down
O75828	-0.983893	12.4653	-3.48048	0.000705505	0.00148884	no
P06702	1.37206	16.0469	3.47863	0.000709917	0.00149635	up
P54793	-1.81936	11.9375	-3.47821	0.000710933	0.0014967	down
P25311	1.15223	21.3577	3.47139	0.000727486	0.00152972	up
P12429	-1.54533	10.9888	-3.47059	0.000729461	0.00153204	down
P61916	0.726179	17.9576	3.46984	0.000731301	0.00153408	no
P48729	1.80355	8.47314	3.46854	0.000734503	0.00153896	up
Q9NWV4	1.38977	9.35372	3.46383	0.000746258	0.00156173	up
P08758	-0.967561	14.2936	-3.45466	0.000769628	0.00160859	no
O75074	-1.87054	8.86114	-3.45433	0.00077048	0.00160859	down
O15484	1.11962	7.67519	3.45316	0.00077353	0.00161305	up
P02538	-1.71923	12.2407	-3.44507	0.000794816	0.00165402	down
O43155	-1.08572	12.63	-3.44498	0.000795057	0.00165402	down
Q9HC56	1.00423	12.25	3.4398	0.00080898	0.001681	up
Q9Y4D7	-1.19503	11.8617	-3.43357	0.000826032	0.00171441	down
O75309	-0.605717	13.4099	-3.43159	0.000831516	0.00172376	no
O95336	-0.950441	16.4284	-3.42882	0.000839265	0.00173777	no
P08887	-1.11764	11.5323	-3.42778	0.000842188	0.00174177	down
Q92542	-1.06978	12.8558	-3.42684	0.000844828	0.00174398	down
O75023	0.88933	7.96869	3.4267	0.000845235	0.00174398	no
Q9NRV9	0.795909	9.9561	3.42391	0.000853145	0.00175824	no
P12724	-1.41832	11.225	-3.42266	0.000856714	0.00176229	down
P78310	1.27388	10.8108	3.42245	0.000857328	0.00176229	up
Q6UWR7	-1.66482	9.55277	-3.42217	0.000858117	0.00176229	down
P07998	-0.765061	22.4054	-3.40577	0.000906335	0.00185915	no
Q02246	0.643073	11.1873	3.40376	0.000912418	0.00186945	no
Q8NHL6	-0.994759	10.0627	-3.40287	0.000915113	0.00187279	no
Q86UD1	1.74868	11.9849	3.39781	0.000930643	0.00190236	up
Q66K79	0.890405	16.145	3.3947	0.000940316	0.0019199	no
P07948	1.47613	9.06999	3.39259	0.000946921	0.00193115	up
Q5ZPR3	-0.783779	14.0127	-3.3914	0.000950654	0.00193652	no
Q16663	0.839718	10.296	3.38965	0.000956179	0.00194552	no
O15230	0.913963	13.0441	3.3878	0.00096206	0.00195523	no
P16989	-2.04667	12.074	-3.38383	0.000974802	0.00197884	down
P07357	-1.86077	9.24635	-3.37978	0.000987979	0.00200328	down
O95342	0.817375	8.62712	3.37434	0.00100592	0.00203732	no
P12277	-1.07808	12.6122	-3.37036	0.00101924	0.00205982	down
P35080	0.611664	11.548	3.37032	0.00101938	0.00205982	no
P61088	1.14718	9.5418	3.36636	0.00103279	0.00208452	up
P40189	0.682201	13.8383	3.36551	0.0010357	0.002088	no
P98160	0.7615	22.0951	3.35632	0.00106754	0.00214973	no
Q9NQS3	2.1856	9.95758	3.35568	0.00106979	0.0021518	up
Q9H159	-1.00457	13.6906	-3.35485	0.00107273	0.00215526	down
P24534	0.786664	10.7576	3.34817	0.00109659	0.00220068	no
P55017	-1.22604	11.8297	-3.34743	0.00109923	0.00220347	down
O43921	0.95331	11.1833	3.34493	0.00110831	0.00221914	no
Q04917	0.772686	10.7935	3.34103	0.00112262	0.00224523	no
Q9H4M9	1.22023	10.3373	3.33916	0.00112952	0.00225647	up
P14174	0.827333	15.8061	3.33863	0.00113149	0.00225785	no
P08603	1.21429	13.6196	3.33631	0.00114015	0.00227254	up
P17050	0.789261	14.8819	3.33263	0.00115397	0.00229749	no
P00915	1.56937	13.797	3.3289	0.00116817	0.00231975	up
O95428	1.08261	8.37258	3.32854	0.00116955	0.00231975	up
P53004	-1.12632	9.29796	-3.32845	0.0011699	0.00231975	down
Q9BRK3	-1.21839	16.9306	-3.32831	0.00117042	0.00231975	down
Q5XKE5	1.37618	10.8165	3.32444	0.00118535	0.00234669	up
P09543	1.02505	9.25066	3.31424	0.00122553	0.00242351	up
P01903	3.20339	2.96703	3.31249	0.00123256	0.00243229	up
P54826	-0.843874	14.1669	-3.31244	0.00123273	0.00243229	no
P53990	0.776432	14.3988	3.30998	0.00124266	0.00244914	no
Q92734	1.48806	8.56228	3.30573	0.00126003	0.00248059	up
Q07075	-0.853498	15.1169	-3.28248	0.00135897	0.00267238	no
P03951	-1.20522	11.6998	-3.28125	0.00136437	0.00268001	down
Q99571	-0.87717	11.2307	-3.27599	0.00138786	0.00272311	no
Q496F6	0.846858	13.9649	3.26845	0.00142211	0.00278722	no
Q9HD89	0.882544	16.5725	3.26424	0.00144162	0.0028223	no
P11117	-0.817307	17.6772	-3.26221	0.00145109	0.00283769	no
P30046	0.918702	13.3874	3.25736	0.001474	0.00287929	no
P04440	1.07459	9.42582	3.25583	0.00148125	0.00289024	up
Q9H223	1.20808	10.8365	3.25334	0.00149319	0.00291032	up
Q96CG8	0.939272	10.5032	3.24794	0.00151939	0.0029581	no
P07320	0.721404	9.7052	3.24362	0.0015407	0.00299628	no
O43291	0.782784	17.2745	3.24228	0.00154733	0.00300584	no
O15394	0.934973	11.5213	3.24045	0.00155644	0.00302021	no
P31431	-1.01676	16.6385	-3.23275	0.00159545	0.0030925	down
Q8TB96	1.22213	12.0505	3.2319	0.00159977	0.00309746	up
P06733	-0.971322	14.6358	-3.2217	0.00165292	0.00319685	no
P07942	-0.691194	12.5739	-3.21457	0.00169107	0.00326704	no
P31150	-1.11584	10.8903	-3.21186	0.00170577	0.00329184	down
Q16651	-0.719842	16.2521	-3.21124	0.00170917	0.00329478	no
P47756	-1.22613	10.8513	-3.20336	0.00175266	0.00337492	down
P23470	-0.759959	14.6656	-3.19796	0.00178308	0.00342975	no
P22105	0.735448	15.4681	3.19219	0.00181612	0.00348949	no
Q6UX06	-0.827653	14.83	-3.18843	0.00183799	0.00352766	no
Q10588	0.807679	13.8991	3.18463	0.00186031	0.00356661	no
Q5UCC4	0.863216	9.62549	3.17954	0.00189058	0.0036207	no
P61421	1.04271	10.7156	3.17893	0.00189422	0.00362372	up
P04233	-0.970191	13.8948	-3.17763	0.00190207	0.0036348	no
P0DJD8	1.31738	18.1262	3.16885	0.00195573	0.00373329	up
P16278	-0.758396	15.7778	-3.16492	0.00198015	0.00377579	no
P01042	-0.567656	22.7726	-3.16256	0.00199498	0.00379996	no
Q16698	1.19935	11.6385	3.15636	0.00203441	0.00387087	up
A6NI73	-0.959149	13.6512	-3.15598	0.00203689	0.00387142	no
Q14314	-1.68733	9.63979	-3.14195	0.00212887	0.00403811	down
P14384	-0.686831	15.2091	-3.14191	0.00212918	0.00403811	no
P08519	-0.94313	16.067	-3.13879	0.00215017	0.00407353	no
Q15274	-1.1392	12.9253	-3.13572	0.00217097	0.0041085	down
Q969P0	0.728801	16.9632	3.12738	0.00222857	0.00421298	no
P52758	0.711201	14.7915	3.12687	0.00223213	0.00421519	no
P51580	0.784909	9.67476	3.12606	0.00223778	0.00422132	no
Q10589	0.932723	10.5257	3.12403	0.00225208	0.00424374	no
P19256	0.947577	15.0678	3.12086	0.00227453	0.00428146	no
P11234	0.955797	8.54034	3.11549	0.00231307	0.00434936	no
P21583	1.13403	11.3909	3.11353	0.00232728	0.00437142	up
Q96PC5	1.4184	12.7218	3.1123	0.00233626	0.0043836	up
P17405	-0.915947	11.8958	-3.10948	0.00235689	0.00441761	no
Q14108	-0.631237	13.342	-3.10904	0.00236017	0.00441904	no
P27797	-0.969632	13.4278	-3.10616	0.0023815	0.00445424	no
Q9HBB8	-1.19467	13.3519	-3.09694	0.0024509	0.00457891	down
O00560	0.838327	14.9407	3.09662	0.00245336	0.00457891	no
Q8TDQ0	0.604704	17.9464	3.09513	0.00246474	0.00459528	no
P24666	1.86297	13.6029	3.08809	0.00251929	0.004692	up
Q9UN74	-0.692289	8.51589	-3.07963	0.00258633	0.00481178	no
O60241	-1.02878	12.2335	-3.07773	0.00260161	0.00483509	down
P13647	-1.12853	13.1437	-3.07703	0.00260728	0.00484052	down
P62942	1.41788	9.70655	3.06977	0.00266656	0.00494536	up
Q09328	-1.08563	11.6287	-3.06456	0.00270987	0.00502039	down
Q53FA7	-1.08857	12.6201	-3.06413	0.00271341	0.00502167	down
P04085	-1.57128	10.051	-3.05522	0.00278912	0.00515635	down
Q14651	0.841078	9.11803	3.05098	0.00282577	0.00521864	no
Q08431	1.29283	12.47	3.05031	0.00283159	0.0052239	up
Q9Y287	-0.870489	9.78907	-3.04599	0.0028695	0.0052883	no
Q99784	1.21019	9.84708	3.04474	0.00288058	0.00529863	up
P15814	1.01784	18.8028	3.04468	0.00288113	0.00529863	up
P01033	0.952708	13.8911	3.03325	0.0029841	0.00548227	no
P61586	0.874944	12.2168	3.03034	0.0030108	0.00552556	no
P32754	-1.11098	11.7307	-3.02906	0.00302268	0.00554158	down
P31937	0.924179	8.2731	3.02123	0.00309607	0.00566553	no
P98088	1.32188	10.9173	3.02091	0.00309904	0.00566553	up
Q70SY1	1.02913	9.69356	3.02082	0.00309994	0.00566553	up
P29992	1.31127	9.2979	3.01591	0.00314678	0.00574515	up
Q9H9K5	-0.995881	10.215	-3.0148	0.00315753	0.0057588	no
P06276	0.853969	9.87753	3.0125	0.00317977	0.00579336	no
P21964	-1.38211	8.32356	-3.01103	0.00319406	0.0058134	down
P63261	-1.49106	12.6376	-3.00805	0.00322324	0.00586044	down
Q9ULI3	-0.94024	14.0873	-3.00177	0.00328547	0.00596742	no
Q9UL25	0.796824	8.80275	2.99398	0.00336427	0.00610424	no
P01589	-0.813915	14.7311	-2.99359	0.00336831	0.00610528	no
P05160	1.19733	9.50809	2.98871	0.00341864	0.00619013	up
P60174	-0.892588	14.4156	-2.98718	0.00343448	0.00621242	no
O60234	1.03452	9.82045	2.98563	0.00345069	0.00623533	up
Q8WV92	0.684167	9.53517	2.97984	0.00351184	0.00633932	no
Q5JRA6	0.789921	13.3158	2.97688	0.00354348	0.00638988	no
Q9UF11	0.714278	10.4574	2.97003	0.0036176	0.00651687	no
P17655	-0.963345	9.79085	-2.95786	0.00375297	0.00675382	no
P35237	-0.859427	11.8103	-2.95516	0.00378362	0.00680202	no
P50995	1.00833	13.4309	2.95457	0.00379032	0.0068071	up
P11233	0.722012	9.35525	2.95177	0.00382241	0.00685774	no
Q86SF2	1.34596	9.41939	2.95131	0.0038278	0.00686041	up
Q16832	-0.846565	14.877	-2.94857	0.00385947	0.00690961	no
O43451	-0.815853	17.2241	-2.94825	0.0038631	0.00690961	no
Q7Z5N4	-0.861801	12.5888	-2.94337	0.00392018	0.00700458	no
Q03167	1.29734	12.4485	2.93218	0.00405401	0.00723637	up
Q9UHC9	0.795638	8.51678	2.92134	0.00418758	0.00746721	no
A5D8V6	0.799276	9.71056	2.92025	0.00420123	0.00748397	no
P05026	-0.635716	13.6421	-2.91932	0.00421301	0.00749738	no
P98095	-0.879665	16.685	-2.91893	0.00421791	0.00749851	no
Q9UN70	-0.650541	14.4691	-2.9138	0.00428297	0.00760648	no
P09131	-0.915698	9.98195	-2.91063	0.00432359	0.0076667	no
P08572	-0.623385	14.2846	-2.91048	0.00432559	0.0076667	no
P50148	0.975773	8.66415	2.90075	0.00445264	0.00788396	no
P21802	0.695727	14.5951	2.89498	0.00452955	0.00801206	no
P00749	-1.16104	14.2612	-2.89365	0.00454758	0.00803588	down
P27824	0.894915	11.7933	2.89308	0.00455517	0.00804121	no
P06865	-0.730674	14.8605	-2.89248	0.00456333	0.00804756	no
P13693	0.604591	9.27358	2.89035	0.00459225	0.00809045	no
Q8IWA5	-0.787059	13.8194	-2.88898	0.00461098	0.00810786	no
Q9Y5C1	-1.36425	9.52031	-2.88895	0.00461135	0.00810786	down
P07437	-0.923068	9.67663	-2.87896	0.00474972	0.00834282	no
P25788	-1.11525	9.37864	-2.87384	0.0048222	0.00846168	down
P61019	1.16919	8.75975	2.86892	0.00489274	0.00857692	up
Q13261	0.734278	8.36909	2.86007	0.00502191	0.00879459	no
Q9HD42	-1.15653	8.54802	-2.85204	0.00514195	0.00899585	down
P34096	1.09626	8.34746	2.84913	0.00518603	0.00906396	up
Q9NYL4	0.850347	9.62649	2.84773	0.00520739	0.00908762	no
Q8TAB3	-0.97685	11.659	-2.84757	0.00520989	0.00908762	no
P27701	0.58004	8.18807	2.83859	0.00534879	0.00932066	no
Q9HCH3	0.548004	9.78652	2.83719	0.00537077	0.00934971	no
Q10471	0.93278	8.10941	2.83638	0.00538343	0.00936249	no
P28161	-0.766068	8.52781	-2.83578	0.0053929	0.0093697	no
P16109	0.771673	8.41352	2.8205	0.00563891	0.00978746	no
Q8WWZ8	0.856358	12.433	2.82011	0.00564537	0.00978901	no
P35527	-0.853314	15.7801	-2.81787	0.00568233	0.00984341	no
Q9UKS6	0.595168	9.55347	2.81687	0.00569881	0.00986225	no
P42785	-0.770955	14.8481	-2.81598	0.00571364	0.00987819	no
Q6FHJ7	-0.789132	13.4643	-2.81146	0.00578925	0.00999911	no
O75594	0.599341	19.1062	2.80937	0.00582451	0.0100501	no
Q8NC54	-1.25307	14.3216	-2.80556	0.00588937	0.0101521	down
P00439	-1.12765	7.66438	-2.80478	0.00590272	0.0101652	down
P40121	-0.841019	12.2462	-2.80325	0.00592891	0.0102003	no
P30043	-0.72422	12.8836	-2.8023	0.00594542	0.0102187	no
Q15165	1.38509	9.89069	2.7988	0.00600594	0.0103126	up
P62330	-1.18685	8.77563	-2.79665	0.0060435	0.010367	down
O43504	0.751685	9.98017	2.79609	0.00605335	0.0103738	no
Q9NPA0	0.644259	10.3704	2.78891	0.0061804	0.0105775	no
Q9BZR6	-0.781808	12.5775	-2.7887	0.00618423	0.0105775	no
Q04756	-0.67848	13.3917	-2.78454	0.00625887	0.0106948	no
Q04446	-0.895556	8.3814	-2.78365	0.00627506	0.010712	no
P10909	-0.763329	17.6231	-2.78148	0.00631447	0.0107689	no
Q8NCW5	0.815485	9.85805	2.76754	0.00657309	0.0111991	no
Q9H756	-0.761789	12.3515	-2.76505	0.00662035	0.0112687	no
P09455	0.833278	9.12275	2.75994	0.00671827	0.0114243	no
P09228	1.18972	10.9071	2.75419	0.00682983	0.0116028	up
P30086	-0.536697	15.8667	-2.75293	0.00685452	0.0116335	no
P50440	1.40908	8.55646	2.74821	0.00694789	0.0117806	up
Q12805	-0.601563	18.8031	-2.74333	0.00704551	0.0119347	no
Q9UKW4	-0.700161	14.172	-2.74269	0.00705832	0.0119448	no
P83110	0.631151	10.0194	2.74029	0.00710693	0.0120156	no
Q9Y6U3	-0.640807	9.39182	-2.73797	0.00715412	0.0120837	no
P0DOX3	-0.531101	11.0561	-2.73759	0.00716186	0.0120852	no
Q9UQB8	1.57453	9.96028	2.73515	0.00721199	0.0121581	up
Q9UGM3	1.03507	12.529	2.72749	0.00737104	0.0124144	up
Q9NVS9	-0.650791	9.60485	-2.72137	0.00750045	0.0126203	no
P29401	-1.25799	10.5079	-2.71845	0.00756274	0.0127129	down
Q9UPR5	0.527166	9.61644	2.71265	0.00768835	0.0129117	no
P07203	0.904654	9.47546	2.70883	0.0077719	0.0130396	no
Q96QR1	0.771212	8.99184	2.70829	0.00778381	0.0130471	no
Q8TCT8	0.725844	13.6105	2.7076	0.00779908	0.0130603	no
P22897	1.642	10.0992	2.70602	0.00783401	0.0131063	up
P10451	-1.20493	20.3846	-2.70399	0.00787919	0.0131694	down
Q9BX67	-0.755831	12.4325	-2.69005	0.00819547	0.013685	no
P39060	-0.663421	14.932	-2.6885	0.00823127	0.0137318	no
O00754	-0.850761	11.874	-2.68564	0.00829776	0.0138296	no
Q9BZM4	0.544193	8.67193	2.68007	0.00842881	0.0140346	no
P52272	1.30642	12.4489	2.67973	0.00843673	0.0140346	up
Q96BQ1	0.69367	9.71892	2.67576	0.00853138	0.0141787	no
Q9UJ70	-0.837244	10.7295	-2.67301	0.00859753	0.0142751	no
O15400	0.730798	10.0266	2.67151	0.00863374	0.014315	no
P0DOX2	-0.965071	12.9634	-2.67134	0.00863782	0.014315	no
P48304	1.07487	11.3639	2.66991	0.0086726	0.0143591	up
Q96FE7	-0.620492	22.874	-2.666	0.00876809	0.014491	no
Q9NS93	-1.38464	11.4605	-2.66598	0.00876871	0.014491	down
P02656	1.13189	10.7533	2.66188	0.00886979	0.0146443	up
Q9Y2I2	0.521851	10.3797	2.66059	0.00890174	0.0146833	no
Q9UIK5	0.747015	10.3888	2.65951	0.00892887	0.0147142	no
P06127	0.586843	10.0186	2.65744	0.00898049	0.0147855	no
Q86X29	-0.688575	10.732	-2.65673	0.00899841	0.0148011	no
Q12913	-0.692084	14.9837	-2.65567	0.00902505	0.0148311	no
Q9Y644	0.701066	8.8309	2.65351	0.00907957	0.0149068	no
Q14103	0.876339	8.93433	2.65097	0.00914416	0.0149988	no
P01036	1.04585	12.547	2.64904	0.00919364	0.0150659	up
Q92896	-0.813954	12.2155	-2.64831	0.00921233	0.0150825	no
Q8TCC7	-0.60262	9.03577	-2.6451	0.00929493	0.0152036	no
O75787	0.791892	13.1883	2.64035	0.00941874	0.0153918	no
Q8NBS9	1.3661	11.521	2.63608	0.00953109	0.015561	up
O14917	0.559838	9.3324	2.63546	0.00954762	0.0155735	no
Q9NRA2	1.40737	11.352	2.63442	0.00957522	0.0156041	up
P51178	-2.30974	12.9179	-2.63121	0.00966083	0.015729	down
Q96S37	-0.987534	8.26034	-2.62733	0.00976528	0.0158844	no
Q07507	0.56533	16.2111	2.62447	0.0098429	0.0159958	no
Q9UP52	0.845924	12.5284	2.61747	0.0100353	0.0162936	no
P31949	1.46244	9.42397	2.61078	0.0102226	0.0165823	up
P29692	0.72431	10.5258	2.60946	0.0102597	0.0166272	no
Q13231	1.01751	9.29645	2.59549	0.0106621	0.0172635	up
Q16653	0.872756	9.34975	2.59367	0.0107155	0.0173339	no
P16284	0.802631	16.2201	2.58136	0.0110833	0.0179124	no
P06727	1.17175	14.1782	2.57992	0.011127	0.0179511	up
Q9NQ84	0.612812	15.0693	2.57988	0.0111282	0.0179511	no
P27348	-0.914611	6.25832	-2.57956	0.0111378	0.0179511	no
P46531	0.676619	9.36249	2.56951	0.0114478	0.0184338	no
P35052	-0.493298	13.9073	-2.56727	0.0115181	0.01853	no
Q9UK55	0.690672	10.5749	2.5651	0.0115864	0.0186228	no
O00144	-0.584621	12.5476	-2.56389	0.0116246	0.0186673	no
P60981	-1.11688	11.8412	-2.56333	0.0116425	0.0186789	down
P22223	0.660659	13.0124	2.54211	0.0123329	0.0197685	no
Q99816	0.975911	10.2786	2.54073	0.0123789	0.0198242	no
O75363	0.59444	10.2974	2.53704	0.012503	0.0200049	no
P22692	0.997139	12.2077	2.53318	0.0126342	0.0201964	no
Q8IZJ1	0.496668	10.3834	2.53228	0.0126649	0.020227	no
O75340	0.630546	12.983	2.52421	0.0129436	0.0206534	no
Q9H0E2	0.563408	10.3798	2.51888	0.0131309	0.0209333	no
Q15828	0.764499	17.9064	2.51073	0.0134214	0.021372	no
O75351	0.830252	12.0749	2.51048	0.0134303	0.021372	no
P78380	-0.93888	13.3117	-2.50753	0.0135372	0.0215225	no
P07288	1.96614	16.4935	2.50511	0.0136251	0.0216427	up
Q9Y2V2	0.613328	8.74122	2.49832	0.0138751	0.0220199	no
Q86VP6	-3.43523	5.16908	-2.4972	0.0139165	0.0220659	down
P19827	-0.557871	12.3875	-2.4953	0.0139874	0.0221582	no
P02768	0.757071	24.3238	2.49304	0.0140722	0.0222725	no
Q9NY25	-0.604797	13.8239	-2.48807	0.0142603	0.0225499	no
Q8NBJ4	-0.521842	16.2472	-2.48436	0.0144018	0.0227359	no
Q9P2K2	2.48576	10.5121	2.48431	0.0144037	0.0227359	up
Q6UXN8	0.664693	9.3778	2.48025	0.0145602	0.0229623	no
Q9UHD8	0.692806	10.5261	2.47843	0.0146309	0.0230532	no
Q5T749	0.894204	9.94864	2.47403	0.0148028	0.0233032	no
P13646	-1.63913	12.653	-2.46471	0.0151736	0.0238604	down
P09960	-1.14918	10.3882	-2.46445	0.0151839	0.0238604	down
A8K2U0	1.29622	15.631	2.46338	0.0152268	0.0239065	up
Q9Y365	-0.715316	9.53509	-2.4619	0.0152867	0.0239791	no
P04003	0.926451	9.45456	2.46023	0.0153543	0.0240637	no
Q12929	1.36203	10.9728	2.45871	0.0154161	0.0241392	up
P05067	0.522323	15.9857	2.45796	0.015447	0.024166	no
Q9ULV1	0.685724	15.4988	2.4505	0.0157541	0.0246245	no
P26038	0.702308	11.1006	2.44306	0.0160661	0.02509	no
P08311	-1.52826	10.5867	-2.43431	0.0164397	0.0256507	down
O43707	-0.900704	12.2886	-2.4305	0.0166051	0.0258857	no
P61457	0.686647	14.4147	2.42538	0.0168295	0.0262124	no
Q96NY8	-0.59451	16.0374	-2.40887	0.0175714	0.0273369	no
Q2UY09	-0.638292	14.1531	-2.40862	0.0175826	0.0273369	no
P01040	-0.675401	15.9158	-2.40307	0.0178387	0.0277105	no
P42330	-0.804903	10.0304	-2.40118	0.0179264	0.0278177	no
P09936	0.581349	12.2006	2.40091	0.0179393	0.0278177	no
P36543	0.922873	9.23511	2.39996	0.0179835	0.0278618	no
Q9UBQ7	-1.85007	9.01393	-2.3939	0.018269	0.0282792	down
Q9NY33	-1.0111	9.95139	-2.39188	0.0183647	0.0284023	down
O00161	0.596425	10.4392	2.38761	0.0185693	0.0286936	no
Q9ULC0	0.865405	11.7671	2.37349	0.0192592	0.0297335	no
P13611	-0.610386	13.9819	-2.36741	0.0195635	0.0301768	no
P01591	0.76494	17.9052	2.36622	0.0196236	0.0302431	no
Q9BXN2	-0.612615	13.3984	-2.36385	0.0197433	0.0304009	no
P05362	0.52552	14.6846	2.35767	0.0200594	0.0308606	no
Q96MG2	0.906714	14.0241	2.35021	0.020447	0.0314294	no
P49368	-0.970383	9.15984	-2.3449	0.0207267	0.0318316	no
Q8TCT0	0.946711	11.7551	2.34049	0.0209617	0.0321644	no
P04004	-0.63827	16.715	-2.33739	0.0211283	0.0323918	no
P15924	-1.51256	9.97586	-2.32645	0.0217255	0.0332784	down
P09417	0.777728	12.4876	2.32266	0.0219358	0.0335713	no
P62834	0.558857	11.8323	2.31894	0.0221436	0.0338599	no
Q14764	-0.736637	10.5211	-2.31759	0.02222	0.0339473	no
P15309	-0.736405	18.5666	-2.30319	0.0230447	0.0351767	no
P43234	-0.668957	12.2919	-2.30118	0.0231616	0.0353244	no
Q9HCN6	-0.522658	15.9338	-2.29949	0.0232611	0.0354454	no
Q96J42	0.462613	9.62326	2.29391	0.0235901	0.0359157	no
Q9UK23	-0.641759	10.3076	-2.27709	0.0246082	0.0374333	no
P04275	0.475229	13.5887	2.27583	0.0246861	0.0375195	no
Q6YHK3	1.45067	12.4752	2.27542	0.0247114	0.0375256	up
Q9NZT1	-0.790413	14.1217	-2.27488	0.0247453	0.0375445	no
P98172	0.462986	15.1954	2.27247	0.0248944	0.0377384	no
P09327	2.81702	4.85881	2.27116	0.0249764	0.03783	up
P30041	-0.54741	14.3717	-2.26919	0.0250996	0.0379839	no
Q8N126	0.653605	12.8925	2.26866	0.025133	0.0380018	no
Q9P121	0.47183	14.9028	2.26737	0.0252143	0.038092	no
P37802	0.831508	13.0176	2.2644	0.0254016	0.038342	no
Q96HD1	0.509812	11.4289	2.26149	0.025587	0.0385888	no
Q99102	1.00659	11.251	2.25971	0.0257008	0.0387273	up
P20160	-1.37363	10.9231	-2.25676	0.0258899	0.0389788	down
P05543	-0.662886	15.571	-2.25547	0.0259735	0.0390712	no
P01834	0.875335	22.2427	2.25327	0.0261158	0.0392518	no
P17936	-0.475719	16.6388	-2.25233	0.0261773	0.0393014	no
O00187	-0.847274	20.1085	-2.25208	0.0261935	0.0393014	no
Q9H0R4	-1.17605	8.25035	-2.24729	0.0265069	0.0397378	down
Q86VZ4	-0.708027	9.80684	-2.24018	0.0269784	0.0404102	no
P61026	-0.780334	6.10293	-2.23311	0.0274545	0.0410884	no
Q96FW1	-1.41901	9.71455	-2.23074	0.0276159	0.0412949	down
O15511	0.672288	10.0847	2.21916	0.0284156	0.0424546	no
P36955	-0.739316	13.2473	-2.21819	0.0284837	0.0425203	no
P53634	0.468331	16.9708	2.21783	0.0285087	0.0425215	no
P55283	-0.856703	11.4468	-2.21558	0.028667	0.0427213	no
Q9BY43	0.545711	10.3066	2.20593	0.0293538	0.0437078	no
Q9H461	0.442077	13.9857	2.20376	0.0295103	0.0439037	no
P02750	0.943753	18.7576	2.20333	0.0295415	0.043913	no
Q6UY14	0.54274	15.972	2.20163	0.0296646	0.044033	no
O14745	0.495495	13.9297	2.20153	0.0296722	0.044033	no
O00764	-0.667619	9.37486	-2.20054	0.0297441	0.0441025	no
O75674	0.609935	10.4805	2.19071	0.0304669	0.0451362	no
P03973	-0.844325	13.8114	-2.18109	0.0311892	0.0461673	no
O43399	0.746239	9.45985	2.17807	0.0314186	0.0464679	no
P21810	-0.623493	13.2776	-2.17589	0.0315855	0.0466755	no
O75631	1.05435	9.2145	2.1745	0.0316923	0.046794	up
P19823	-1.16573	10.744	-2.17324	0.0317892	0.0468977	down
Q13011	0.765709	8.99187	2.16146	0.0327085	0.0481817	no
P11142	-0.594251	13.8245	-2.16139	0.0327143	0.0481817	no
Q9UBI6	-0.989034	11.946	-2.15956	0.0328588	0.0483541	no
P16035	0.549065	14.406	2.15894	0.0329087	0.0483579	no
P01034	0.385739	17.3732	2.15884	0.0329163	0.0483579	no
O00584	0.544946	16.1823	2.15746	0.0330264	0.0484791	no
P80188	0.681684	14.9743	2.15458	0.0332561	0.0487756	no
P36969	-0.688648	9.36054	-2.14506	0.034027	0.0498647	no
P17927	-1.45624	9.26526	-2.13883	0.0345398	0.0505741	down
P40925	-0.793281	13.8267	-2.13673	0.0347147	0.0507879	no
Q02818	0.66546	13.9477	2.13579	0.0347926	0.0508596	no
O95980	0.74322	13.1828	2.1302	0.0352617	0.0514652	no
P17813	0.37997	14.0079	2.13007	0.035273	0.0514652	no
P78417	-0.513469	14.407	-2.12981	0.0352946	0.0514652	no
Q9NXU5	0.712795	8.97212	2.12247	0.0359189	0.0523321	no
P06734	-0.733851	13.0319	-2.1203	0.0361054	0.0525604	no
P54764	0.954058	11.4549	2.11344	0.0366998	0.0533816	no
P40926	0.697456	12.5573	2.10796	0.0371815	0.0540375	no
Q99584	0.599197	10.5809	2.1054	0.0374076	0.0543213	no
Q9Y4P1	0.699873	8.9632	2.10411	0.0375227	0.0544435	no
P10645	-0.710876	14.0831	-2.10246	0.0376695	0.0546114	no
P00505	-0.618781	10.0315	-2.10001	0.0378887	0.0548841	no
Q15185	0.483319	8.93382	2.09548	0.0382969	0.0554297	no
O14638	1.71243	4.627	2.09053	0.0387479	0.0560364	up
Q9UBV8	0.26109	7.62259	2.0828	0.0394611	0.057021	no
P04439	0.889704	10.2513	2.08189	0.0395451	0.0570955	no
P30050	0.76722	9.58962	2.07218	0.0404587	0.0583667	no
P20774	0.990384	11.9645	2.0717	0.040504	0.0583841	no
Q9NZD2	-0.803352	10.2678	-2.0626	0.0413768	0.0595935	no
Q8N3J6	0.473307	13.7908	2.06197	0.0414375	0.0596321	no
Q00796	-0.599405	12.0488	-2.05812	0.0418121	0.0601219	no
Q15365	0.560631	11.8841	2.05459	0.0421586	0.0605707	no
Q9BW04	0.66796	9.64091	2.05217	0.0423975	0.0608643	no
Q07021	0.953734	9.04948	2.04937	0.0426743	0.0612117	no
P02790	0.528624	18.2308	2.04838	0.0427731	0.0613034	no
Q00610	-1.19275	8.1119	-2.04455	0.0431565	0.0618026	down
P68402	-0.63938	11.0487	-2.04001	0.0436134	0.0624061	no
P34932	-0.776602	8.69388	-2.0387	0.0437463	0.0625454	no
P04196	-0.964948	12.9336	-2.03604	0.044017	0.0628815	no
Q02413	-0.399502	13.1225	-2.03426	0.0441989	0.0630901	no
P61626	0.619496	15.3189	2.03332	0.0442959	0.0631773	no
P04156	-0.402968	17.365	-2.0318	0.0444516	0.063348	no
Q06830	-0.42139	14.6561	-2.03089	0.0445457	0.0634307	no
P08F94	2.76041	5.50734	2.02163	0.0455099	0.0647514	up
P09211	0.480931	14.3858	2.01641	0.0460607	0.0654742	no
P61158	-0.710878	11.0662	-2.01611	0.0460923	0.0654742	no
P55263	1.01298	8.3865	2.01324	0.0463977	0.0658547	up
P24592	-0.75966	12.2254	-2.01063	0.0466775	0.0661985	no
P07686	0.510025	15.7375	2.00596	0.0471808	0.0668585	no
Q7Z4F1	-0.581821	10.2563	-2.00504	0.0472805	0.0669458	no
O15145	0.576372	11.1837	1.99548	0.048327	0.0683726	no
Q92673	-0.496402	13.1899	-1.99503	0.0483767	0.068388	no
Q9HCY8	-0.829035	7.83661	-1.99261	0.048645	0.068712	no
Q9Y6R7	0.775975	13.8112	1.9866	0.0493173	0.0696058	no
Q92563	-0.659128	12.2407	-1.98622	0.0493602	0.0696105	no
P80303	0.668364	9.31805	1.98323	0.049697	0.0700294	no
P20142	1.0433	13.2813	1.97987	0.0500787	0.0705108	no
Q99519	-0.45301	15.314	-1.97785	0.05031	0.0707799	no
P55072	-1.3706	11.6961	-1.96153	0.052206	0.0733887	no
Q99832	-0.693178	10.0412	-1.9605	0.0523277	0.073501	no
O00115	-0.448726	15.3915	-1.95723	0.0527157	0.073987	no
P43490	-0.854189	8.82878	-1.9451	0.0541755	0.0759753	no
P51654	0.561583	13.7389	1.94188	0.0545695	0.0764668	no
Q9H6X2	-0.593912	14.2583	-1.93361	0.0555904	0.0778354	no
Q13938	0.601623	11.2845	1.93295	0.0556727	0.0778886	no
P10646	-0.759951	12.9351	-1.91966	0.05735	0.0801716	no
P09619	-0.353589	14.8006	-1.91841	0.0575098	0.0803311	no
P10301	0.389854	9.47146	1.91554	0.0578783	0.0807818	no
P04083	-1.08931	13.2482	-1.91364	0.0581238	0.0810601	no
P40199	0.552454	13.1851	1.89648	0.0603765	0.084135	no
Q01469	-0.717988	15.1057	-1.89324	0.0608099	0.0846719	no
Q14847	0.732314	14.1057	1.892	0.0609775	0.0848382	no
P14209	0.612776	15.1856	1.89069	0.0611535	0.0849955	no
O95490	0.512143	11.2582	1.89044	0.0611871	0.0849955	no
Q8N2U0	0.557186	15.0926	1.88968	0.0612901	0.0850715	no
Q8WUM4	0.411288	13.0345	1.88923	0.0613502	0.0850877	no
Q12768	2.00465	11.8995	1.88665	0.0617006	0.0855063	no
Q9UBQ6	-0.633695	9.85517	-1.87591	0.0631734	0.0874786	no
P28907	0.856542	9.46272	1.87444	0.063378	0.0876929	no
Q96FN5	0.54466	9.20029	1.87037	0.0639453	0.0884083	no
P19971	-1.24179	7.56876	-1.86419	0.0648159	0.0895416	no
P04406	-0.643994	14.4069	-1.86139	0.0652132	0.0900197	no
P0C0L4	0.573575	12.6841	1.85312	0.0663995	0.0915855	no
O15431	0.419483	10.0744	1.84989	0.0668667	0.0921577	no
P02760	0.4364	24.238	1.83065	0.0697128	0.0960052	no
P29966	0.425973	14.1578	1.82977	0.0698447	0.0961116	no
Q495W5	0.971335	8.43832	1.82792	0.0701235	0.0964198	no
P54760	-0.409019	15.7817	-1.82598	0.0704183	0.0967496	no
P09237	0.780654	11.9828	1.82144	0.0711089	0.0976222	no
P67936	-0.889916	9.5285	-1.80703	0.0733419	0.100609	no
Q15582	0.709259	7.08606	1.80544	0.0735917	0.100873	no
P59998	-0.613492	11.2762	-1.803	0.0739766	0.101279	no
Q96A22	0.635766	10.5148	1.80283	0.074003	0.101279	no
P16870	0.467554	15.5888	1.80144	0.0742241	0.101503	no
P08174	0.408434	19.3293	1.79828	0.0747259	0.102106	no
O00299	-0.57947	12.1263	-1.79793	0.0747811	0.102106	no
O60635	0.54287	13.8899	1.78377	0.0770689	0.105148	no
Q07954	0.439782	14.3968	1.77677	0.0782196	0.106636	no
Q8N3F0	-0.490088	7.80917	-1.77542	0.0784427	0.106857	no
Q9H8J5	0.528311	12.2594	1.76717	0.0798216	0.108651	no
Q96AP7	-0.443156	15.5351	-1.76087	0.0808885	0.110017	no
O75882	-0.504178	16.3717	-1.76051	0.0809497	0.110017	no
Q13443	0.733212	13.3472	1.7582	0.0813437	0.110467	no
P05981	-0.357646	12.2501	-1.75781	0.0814093	0.110471	no
Q92752	-0.645788	12.8642	-1.75451	0.0819763	0.111154	no
P16444	-0.454967	15.8088	-1.75309	0.0822208	0.1114	no
P01019	-0.560511	15.5191	-1.74936	0.0828655	0.112187	no
Q9HBH0	0.563456	9.29036	1.74699	0.0832772	0.112658	no
O75144	-0.419313	17.6763	-1.7452	0.0835901	0.112881	no
Q9H0W9	0.582768	14.6596	1.74506	0.083615	0.112881	no
O60462	-0.799879	10.7334	-1.74484	0.0836539	0.112881	no
P02787	0.745378	19.1903	1.74458	0.0836986	0.112881	no
Q96AM1	0.52893	12.0952	1.74209	0.0841364	0.113384	no
Q08722	0.356013	13.3425	1.73482	0.0854218	0.115029	no
Q7Z3B1	0.357937	15.8239	1.73153	0.0860089	0.115731	no
P01008	0.470975	15.1072	1.72211	0.0877073	0.117926	no
P19438	0.352506	13.6262	1.72019	0.0880575	0.118306	no
P41217	-0.504859	13.3502	-1.7194	0.0882004	0.118408	no
O60568	1.10348	13.1122	1.71137	0.0896786	0.120301	no
Q13477	-0.479629	16.1191	-1.70663	0.0905594	0.12139	no
P08754	-0.405257	10.542	-1.69725	0.0923236	0.12366	no
Q99983	0.705846	12.7458	1.68387	0.0948882	0.126999	no
Q8NDC0	-0.570934	14.9999	-1.67659	0.0963084	0.128802	no
P21695	-0.510167	12.9981	-1.67338	0.0969402	0.129548	no
P00568	0.550453	9.92987	1.67216	0.0971805	0.129771	no
P24752	0.65773	9.8851	1.67148	0.0973145	0.129851	no
P05186	-0.461926	8.33115	-1.67078	0.0974529	0.129937	no
Q8TE68	1.21621	8.52923	1.66769	0.0980661	0.130656	no
P25325	-0.615204	12.7038	-1.66291	0.0990226	0.13183	no
P13796	0.799347	12.4967	1.65437	0.100749	0.134027	no
Q9NP79	-0.42033	14.2895	-1.6522	0.10119	0.134512	no
P36952	-0.863873	8.62435	-1.6489	0.101866	0.135309	no
P10721	-0.652298	11.4005	-1.64112	0.103473	0.137299	no
P01130	0.423605	17.5407	1.64089	0.10352	0.137299	no
P17181	0.469395	9.62997	1.63078	0.105641	0.140006	no
P17931	-0.271261	14.4896	-1.62574	0.10671	0.141316	no
Q9BXD5	-0.9504	6.21935	-1.62495	0.10688	0.141435	no
O75608	0.470741	10.642	1.62307	0.107282	0.14186	no
Q8NC42	-0.375632	14.8759	-1.61958	0.108029	0.142741	no
P54727	0.417796	11.9115	1.61685	0.108619	0.143412	no
Q01974	-0.531558	13.3727	-1.61341	0.109364	0.144288	no
Q9UN37	0.501684	12.7662	1.61034	0.110035	0.144998	no
P04080	-0.555728	14.4408	-1.61019	0.110067	0.144998	no
P32320	-0.652682	9.81119	-1.59795	0.112766	0.148444	no
Q9Y6Z7	0.609369	9.40552	1.5914	0.114233	0.15017	no
Q13813	0.752466	8.70892	1.59133	0.114249	0.15017	no
P26842	0.391707	18.5184	1.59082	0.114364	0.150209	no
Q96LA6	-0.424906	10.5919	-1.58969	0.114619	0.150433	no
P05783	-0.70625	11.0418	-1.58696	0.115237	0.15113	no
P61106	-0.590975	11.326	-1.58579	0.115501	0.151364	no
Q96B86	0.453397	9.3264	1.57841	0.117187	0.15346	no
Q96HC4	0.432003	9.88638	1.57363	0.118289	0.154787	no
Q92597	0.49091	10.5585	1.5676	0.119691	0.156505	no
P50053	-0.71115	11.3898	-1.56714	0.119799	0.15653	no
Q10469	-0.742256	11.6161	-1.55665	0.122271	0.159641	no
O75015	-0.973492	10.9636	-1.55513	0.122632	0.159994	no
P49788	0.581516	11.8245	1.5522	0.12333	0.160786	no
P02545	0.898149	9.66012	1.55018	0.123814	0.161298	no
P38606	-0.720274	13.3757	-1.54979	0.123908	0.161301	no
Q86YQ8	0.903935	6.0923	1.53997	0.126283	0.164271	no
Q96NZ9	0.784913	12.1498	1.53915	0.126484	0.16441	no
Q9UI12	-0.67446	10.2839	-1.53834	0.126681	0.164545	no
Q96BW5	-0.528195	11.7426	-1.53398	0.127751	0.165812	no
P22748	-0.438696	12.8031	-1.53095	0.128497	0.166658	no
P00918	-0.357111	14.3996	-1.52978	0.128786	0.16691	no
Q9Y274	0.515767	15.5397	1.51821	0.131674	0.170527	no
Q6H9L7	0.452777	10.2409	1.51675	0.132042	0.170878	no
O75094	-0.4539	11.3011	-1.51557	0.13234	0.171138	no
Q8IWV2	-0.324868	8.58472	-1.50032	0.136241	0.176053	no
P31997	0.494564	15.2186	1.49877	0.136643	0.176442	no
P20073	0.632445	9.44019	1.49745	0.136984	0.176754	no
O95445	0.551296	16.2593	1.49466	0.137712	0.177562	no
P08727	0.99517	11.7345	1.49409	0.137859	0.177571	no
Q9UBX1	0.656101	11.2995	1.49386	0.13792	0.177571	no
Q15113	0.287574	16.5055	1.49231	0.138325	0.177916	no
Q8IW52	0.513093	8.9368	1.49206	0.13839	0.177916	no
P01602	0.446872	13.3957	1.48884	0.139235	0.178871	no
Q8WZ75	-0.433068	17.7234	-1.48318	0.14073	0.18066	no
P52907	-0.559411	8.99232	-1.47983	0.141623	0.181673	no
Q13822	-0.329801	12.5306	-1.47861	0.141948	0.181958	no
P36406	-0.430772	7.19028	-1.47143	0.143874	0.184193	no
P55259	-0.582634	14.3439	-1.47133	0.143901	0.184193	no
P52823	-0.502318	10.4182	-1.46859	0.144644	0.185009	no
Q8NBJ7	0.46392	6.5072	1.45377	0.148702	0.190062	no
Q13510	0.36758	16.6497	1.44799	0.15031	0.191979	no
O00401	1.53516	11.5511	1.44178	0.152051	0.194061	no
P52566	0.526556	9.85618	1.43926	0.152763	0.194725	no
Q9HB40	0.427663	14.1993	1.43915	0.152793	0.194725	no
P29218	-0.387887	11.4162	-1.43805	0.153104	0.194981	no
P08779	-0.607714	12.271	-1.43624	0.153617	0.195492	no
P08962	0.552938	10.6255	1.43326	0.154466	0.196431	no
Q8NHP8	0.336898	15.3646	1.43024	0.155328	0.197385	no
P30084	-0.462545	9.10204	-1.423	0.157411	0.199887	no
Q12866	-0.880731	11.5931	-1.4212	0.157934	0.200407	no
P78324	-0.479491	13.6447	-1.41852	0.158711	0.201248	no
P04075	-0.36254	13.4414	-1.41267	0.160421	0.20327	no
P48745	-0.31591	15.7541	-1.40949	0.161358	0.20431	no
P22234	-0.576967	7.95459	-1.39764	0.16488	0.208619	no
P28332	-0.454724	9.72643	-1.38356	0.169143	0.213859	no
P48740	0.498666	10.7139	1.37957	0.170366	0.215115	no
P02788	0.91867	15.5741	1.37952	0.170381	0.215115	no
P06756	0.468591	8.84661	1.37396	0.172096	0.217108	no
Q14315	0.317181	15.7635	1.3736	0.172206	0.217108	no
P07476	-1.1695	12.5844	-1.36406	0.17518	0.2207	no
Q86V85	0.642916	11.5831	1.36167	0.175932	0.221488	no
O15244	-1.0439	12.0453	-1.3574	0.177281	0.223027	no
P25705	-0.699822	10.5103	-1.33326	0.185052	0.232637	no
P51149	0.375603	12.1876	1.32408	0.188071	0.236264	no
Q9H0B8	0.533417	10.0953	1.32321	0.188359	0.236456	no
P32004	-0.46874	13.7853	-1.31832	0.189985	0.238327	no
O75487	-0.521676	11.5284	-1.31387	0.191475	0.240026	no
P47929	-0.553623	10.2969	-1.30494	0.194489	0.24363	no
P26641	-0.422869	10.3475	-1.29919	0.196447	0.245908	no
P05164	-1.03052	11.9726	-1.29621	0.197468	0.24701	no
Q9UJJ9	0.558991	10.4755	1.29303	0.198562	0.248202	no
Q9UK41	0.44367	11.3952	1.28707	0.200626	0.250605	no
P15374	0.426722	8.64456	1.27929	0.203341	0.253816	no
Q1EHB4	0.628913	7.86454	1.2777	0.2039	0.254333	no
P10768	0.608176	11.9611	1.27298	0.205564	0.256227	no
P58499	-0.584807	12.3187	-1.26978	0.206698	0.257458	no
P26006	-0.378089	10.4349	-1.26115	0.209777	0.261108	no
Q8NCC3	-0.280309	14.0484	-1.25575	0.211724	0.263345	no
O43278	-0.182412	15.1833	-1.25333	0.2126	0.264248	no
P55286	0.576282	12.0539	1.24969	0.213922	0.265704	no
P13688	-0.321392	12.7231	-1.24919	0.214103	0.265741	no
O75131	-0.47007	10.7171	-1.23962	0.217611	0.269905	no
O95196	-0.36572	14.2006	-1.23006	0.221154	0.274107	no
P27105	-0.425949	12.1096	-1.22754	0.222098	0.275082	no
P00746	-0.55048	12.838	-1.22246	0.224006	0.277214	no
Q5JS37	0.283124	14.0385	1.22212	0.224134	0.277214	no
O15031	-0.347567	11.3078	-1.22059	0.224711	0.277733	no
P61769	0.425292	19.364	1.21309	0.227554	0.281049	no
P05937	0.370661	13.7052	1.20998	0.22874	0.282315	no
P02751	0.279304	17.9998	1.20581	0.230339	0.28409	no
Q15181	-0.658657	9.75446	-1.20506	0.230624	0.284243	no
P00533	-0.428053	10.407	-1.20045	0.232403	0.286235	no
O60704	-0.491917	11.9567	-1.19551	0.23432	0.288394	no
Q9BS26	0.289799	12.4953	1.18606	0.238017	0.29274	no
A6NFQ7	0.423204	10.3821	1.18345	0.239043	0.293796	no
P31946	-0.827144	12.0845	-1.18276	0.239314	0.293924	no
P08729	-0.827647	10.0708	-1.17281	0.243266	0.298569	no
P00492	-0.491077	9.52658	-1.1705	0.244192	0.299328	no
Q16378	-1.03286	14.3753	-1.17042	0.244224	0.299328	no
P12273	-0.399426	15.5047	-1.1654	0.246241	0.30159	no
Q02487	0.250923	16.5408	1.15897	0.248843	0.304564	no
P15848	0.32348	14.0906	1.15528	0.250342	0.306186	no
P55884	0.398353	12.9803	1.15364	0.251014	0.306795	no
P32119	0.305717	14.2655	1.14726	0.253627	0.309774	no
P35613	-0.257245	14.8912	-1.14291	0.255423	0.311696	no
Q9NPY3	-0.301259	13.6799	-1.14253	0.25558	0.311696	no
Q8IZF2	0.211298	13.603	1.14216	0.255732	0.311696	no
P08697	0.247286	13.8227	1.13991	0.256664	0.312615	no
O60271	0.631202	10.0006	1.13612	0.25824	0.314317	no
O75348	0.395007	10.0402	1.12567	0.26262	0.319427	no
P38646	0.741978	10.7121	1.12437	0.26317	0.319876	no
Q86T13	0.191596	15.0419	1.12156	0.264361	0.321101	no
Q9P0V8	-0.293916	9.40274	-1.12093	0.264625	0.3212	no
P09486	0.33418	11.5825	1.11032	0.269149	0.326466	no
Q6GTX8	0.356411	18.8551	1.10419	0.271789	0.329441	no
Q969H8	0.398773	12.3766	1.09697	0.274921	0.332926	no
Q08174	0.22884	15.3218	1.09669	0.275042	0.332926	no
Q8NDH3	0.564812	8.12268	1.09592	0.275378	0.333103	no
P80108	0.366776	9.92713	1.09149	0.277315	0.335215	no
P43121	-0.286013	15.166	-1.0872	0.279196	0.337258	no
Q03405	0.266478	14.1873	1.08335	0.280892	0.339074	no
Q92876	-0.863322	12.7617	-1.08228	0.281368	0.339415	no
P11597	0.425125	10.6258	1.08031	0.282238	0.340232	no
O14732	0.314675	11.0168	1.07198	0.285946	0.34434	no
P35443	0.39626	13.7795	1.07178	0.286037	0.34434	no
Q9H4A4	-0.485614	10.0101	-1.06956	0.287031	0.3453	no
P08571	0.290994	18.9074	1.06823	0.287627	0.345781	no
Q9Y653	0.305767	13.71	1.06626	0.288516	0.346613	no
Q99988	0.399656	14.1706	1.06577	0.288734	0.346638	no
P51688	-0.277295	15.0877	-1.06276	0.290092	0.347902	no
P13861	0.39904	9.61485	1.06256	0.290182	0.347902	no
Q02388	-0.251597	12.0728	-1.05843	0.292052	0.349906	no
P0DOX5	-0.253325	15.3108	-1.05363	0.294237	0.352283	no
O94832	-0.456213	9.39827	-1.04716	0.297199	0.355588	no
Q96J84	0.202411	14.434	1.04524	0.298077	0.356397	no
P02647	0.408742	15.0485	1.04437	0.298479	0.356499	no
Q06481	-0.259258	12.9483	-1.04418	0.298568	0.356499	no
Q96S82	-0.167272	10.8258	-1.03	0.305147	0.364108	no
A0A075B6H7	0.338534	16.2297	1.02718	0.306469	0.365437	no
O75874	-0.384872	14.0616	-1.01705	0.311242	0.370877	no
P0DOX7	0.327681	16.8271	1.01185	0.313709	0.373564	no
Q8WW52	-0.247179	15.6342	-1.00588	0.316563	0.376707	no
P26572	0.494245	10.9713	1.00139	0.318717	0.379015	no
P02042	0.60977	10.6934	0.99989	0.319439	0.379617	no
Q8NE01	-0.442284	10.9684	-0.99616	0.32124	0.3815	no
Q96S96	0.368007	13.7037	0.991333	0.32358	0.38402	no
P01859	0.248802	20.8426	0.967684	0.33521	0.397553	no
Q9UBC9	0.642446	13.6797	0.959583	0.339255	0.40208	no
P21709	0.312218	14.5159	0.957505	0.340298	0.403045	no
Q16610	0.384987	13.3701	0.953506	0.342311	0.405156	no
P09603	-0.277285	16.3342	-0.952646	0.342745	0.405397	no
Q96RW7	-0.202865	16.7536	-0.951958	0.343092	0.405535	no
Q8NES3	0.444927	13.332	0.948941	0.344618	0.407065	no
Q15223	-0.247479	14.542	-0.946163	0.346027	0.408455	no
Q13228	0.22054	15.8835	0.945439	0.346394	0.408615	no
Q6PK18	-0.211013	13.5215	-0.940276	0.349024	0.411442	no
P08670	0.455356	10.6604	0.9394	0.349472	0.411693	no
P19652	0.326113	18.6306	0.924863	0.356952	0.420224	no
O14498	0.16841	16.3103	0.921037	0.358937	0.422279	no
P28908	-0.312317	10.7083	-0.917427	0.360817	0.424207	no
O95967	-0.149744	15.7077	-0.915898	0.361615	0.424861	no
P02679	0.452002	10.8586	0.913333	0.362956	0.426153	no
Q6NUS6	-0.282259	10.8705	-0.912764	0.363254	0.426218	no
P62140	0.324251	9.18256	0.897576	0.371265	0.435328	no
Q9P244	0.670327	14.5025	0.896759	0.371699	0.435546	no
Q86VB7	-0.215612	14.742	-0.895022	0.372623	0.436339	no
P07237	-0.287205	12.563	-0.892454	0.373992	0.43765	no
P60900	-0.266512	9.87951	-0.8907	0.374928	0.438455	no
Q9HBR0	0.369798	11.8352	0.890201	0.375195	0.438475	no
Q04609	0.372409	7.60622	0.888438	0.376138	0.439286	no
O60353	0.31647	9.62578	0.886963	0.376929	0.439917	no
O95297	-0.179407	13.6926	-0.884079	0.378477	0.441431	no
P31948	-1.25513	13.9471	-0.872674	0.384638	0.44832	no
Q9NZH0	0.251638	15.0755	0.868974	0.38665	0.450367	no
Q14116	0.468881	9.25662	0.866084	0.388226	0.451904	no
Q7Z406	0.519446	10.9218	0.863566	0.389603	0.453092	no
Q5H8C1	0.509649	10.7777	0.863276	0.389762	0.453092	no
Q8N4F0	-0.568486	11.3373	-0.855469	0.39405	0.457774	no
P36222	-0.414483	10.1958	-0.84693	0.398773	0.462956	no
P52790	0.330814	8.17719	0.846341	0.3991	0.46303	no
P02671	0.282444	15.909	0.842726	0.401111	0.465056	no
Q6PL18	-0.258516	14.036	-0.834747	0.405571	0.469615	no
Q14574	-0.210416	12.9165	-0.834737	0.405577	0.469615	no
Q9NZN1	0.271413	8.18158	0.834047	0.405964	0.469754	no
P05089	-0.38732	10.338	-0.824465	0.411363	0.475689	no
Q68CJ9	-0.239018	16.3403	-0.818602	0.414687	0.479218	no
Q9NYQ8	-0.340055	9.54925	-0.815166	0.416643	0.481082	no
O60487	-0.29121	9.76276	-0.814808	0.416847	0.481082	no
P04114	0.533368	6.77977	0.808276	0.420582	0.485074	no
P01861	-0.314912	15.0735	-0.804507	0.422745	0.487251	no
O95998	0.153567	19.6772	0.803979	0.423049	0.487281	no
Q16827	-0.485167	7.22134	-0.801414	0.424526	0.488663	no
Q9Y547	0.275926	8.36304	0.793923	0.428857	0.493325	no
O60888	-0.306388	15.8898	-0.787058	0.432849	0.497592	no
Q92817	-0.284916	9.09315	-0.781819	0.435909	0.500783	no
Q05707	-0.212502	13.1544	-0.777971	0.438166	0.503047	no
P21754	-0.352827	8.90339	-0.777197	0.43862	0.503235	no
P20472	0.251771	11.4874	0.77672	0.438901	0.503235	no
P06454	-0.251466	18.944	-0.775966	0.439344	0.503415	no
Q00325	-0.4396	9.24156	-0.773712	0.440671	0.504606	no
P98155	-0.213585	10.5872	-0.772739	0.441244	0.504935	no
Q08554	-0.32285	9.51179	-0.767643	0.444254	0.508049	no
Q9UBP4	0.296011	12.4293	0.765601	0.445464	0.509102	no
P54578	-0.345201	9.33611	-0.76316	0.446913	0.510099	no
P45381	-0.206174	9.47345	-0.763154	0.446917	0.510099	no
P55103	-0.320782	11.0447	-0.759726	0.448955	0.512094	no
Q9Y4L1	0.306826	11.1495	0.758099	0.449925	0.512868	no
Q92692	0.141345	16.5342	0.756471	0.450896	0.513642	no
Q9UJ99	-0.261821	10.2241	-0.751131	0.45409	0.516946	no
Q13332	-0.174358	14.6272	-0.74966	0.454973	0.517376	no
Q9UIB8	-0.207603	15.4374	-0.749522	0.455056	0.517376	no
P05023	-0.277625	11.3176	-0.743541	0.458653	0.521129	no
Q6ISS4	-0.265674	12.263	-0.737742	0.462156	0.524771	no
Q8N386	-0.198066	13.2741	-0.736683	0.462798	0.525161	no
Q9Y2E5	-0.238381	14.896	-0.732315	0.465449	0.527736	no
P26927	-0.171681	13.6422	-0.731956	0.465667	0.527736	no
Q8N2S1	0.143228	13.8585	0.729236	0.467323	0.529198	no
O43776	-0.264405	8.87526	-0.728849	0.467559	0.529198	no
P00751	0.268901	15.7856	0.72559	0.469547	0.531107	no
Q9BQR3	0.33406	10.0695	0.723201	0.471008	0.532418	no
Q15257	-0.18224	10.0926	-0.719072	0.473538	0.534934	no
Q9UNW1	-0.219812	11.6842	-0.716594	0.475061	0.53631	no
P06753	-0.365008	11.3078	-0.714133	0.476575	0.537605	no
P11310	0.205353	10.0572	0.713737	0.476819	0.537605	no
Q9Y240	0.257726	9.49906	0.71064	0.478729	0.539413	no
P68871	0.438628	15.0205	0.709967	0.479145	0.539536	no
Q8NI32	0.166291	9.79998	0.685453	0.494421	0.556382	no
P20810	-0.488091	9.51025	-0.682928	0.49601	0.557813	no
P54803	0.27937	11.0068	0.681634	0.496825	0.558269	no
P52209	-0.328649	11.8538	-0.681277	0.49705	0.558269	no
P78552	-0.130195	14.4528	-0.677266	0.499582	0.560343	no
P01023	-0.344022	13.6077	-0.677067	0.499708	0.560343	no
Q9H6Y7	-0.270724	12.4703	-0.676394	0.500133	0.560343	no
O43240	0.253954	10.3627	0.676337	0.500169	0.560343	no
Q99835	-0.155881	13.8236	-0.67494	0.501053	0.560975	no
O94919	0.173222	16.6899	0.672796	0.502411	0.562138	no
P50897	0.156104	11.886	0.671514	0.503224	0.56269	no
P34913	0.317282	10.8899	0.66689	0.506163	0.565617	no
Q92484	-0.179265	12.231	-0.649294	0.517428	0.577839	no
O75326	0.237196	9.35781	0.644206	0.52071	0.581135	no
P09525	-0.315834	10.3412	-0.642131	0.522052	0.582263	no
P80723	0.181963	13.5286	0.641406	0.52252	0.582417	no
P14543	-0.108974	18.2823	-0.635055	0.526639	0.586636	no
P62879	0.216798	11.1738	0.632451	0.528333	0.588151	no
P07954	0.354953	9.87586	0.631886	0.528701	0.588188	no
O15273	0.217933	8.09423	0.630745	0.529444	0.588643	no
Q8WVQ1	-0.171074	12.3855	-0.626403	0.532278	0.591416	no
Q14126	0.152496	14.0599	0.625717	0.532726	0.591416	no
P16112	0.126603	13.4623	0.62538	0.532947	0.591416	no
O43866	-0.175968	15.5299	-0.621722	0.535341	0.593657	no
Q6W4X9	0.336202	11.4705	0.621265	0.535641	0.593657	no
Q9NZU0	0.149247	12.1438	0.615056	0.539719	0.5978	no
Q9H3R2	0.278537	9.36001	0.613104	0.541004	0.598526	no
P20338	-0.197725	9.00918	-0.613028	0.541054	0.598526	no
Q8N8Z6	0.238592	10.6346	0.611318	0.542182	0.599397	no
Q6ZRI0	-0.321463	12.1941	-0.610131	0.542965	0.599886	no
P22735	-0.241407	9.76171	-0.606913	0.545092	0.601858	no
P01225	-0.242376	11.0438	-0.602808	0.54781	0.60448	no
P01860	0.265749	14.8034	0.601909	0.548406	0.604758	no
P01031	-0.359073	9.77614	-0.595932	0.552378	0.608758	no
P20061	0.254222	8.88462	0.594872	0.553084	0.609154	no
P07360	0.266831	10.1723	0.590624	0.555918	0.611892	no
Q5JTV8	0.186904	10.0094	0.589766	0.556491	0.61214	no
P28838	0.371343	7.99075	0.580472	0.562719	0.618604	no
P08833	0.228001	12.4874	0.577176	0.564936	0.620653	no
P41181	-0.179421	14.9414	-0.575237	0.566242	0.621701	no
Q96G03	-0.334332	11.9815	-0.571502	0.568762	0.623613	no
Q14002	-0.193589	10.9573	-0.571336	0.568874	0.623613	no
Q96KN2	-0.231749	10.0059	-0.57108	0.569047	0.623613	no
P19404	0.181981	9.13027	0.569824	0.569896	0.624155	no
Q9BXP8	0.136834	14.9507	0.568576	0.57074	0.624389	no
P09923	-0.216235	12.3264	-0.568458	0.570819	0.624389	no
P55291	-0.227353	13.5502	-0.559205	0.577097	0.630864	no
Q16363	0.159661	10.9032	0.556134	0.579187	0.632756	no
Q9UHG2	-0.19606	13.7996	-0.550695	0.582899	0.636416	no
Q9H444	-0.256944	11.5869	-0.540413	0.589945	0.643531	no
Q14CN2	0.198187	10.1489	0.54012	0.590147	0.643531	no
P22528	-0.34986	12.1231	-0.539518	0.59056	0.643583	no
P55268	0.131314	13.65	0.534998	0.593672	0.646574	no
P15907	-0.183724	9.80665	-0.530863	0.596525	0.649279	no
Q9UHY7	-0.202584	10.4353	-0.523175	0.601847	0.654648	no
Q8IVF2	0.276022	10.7603	0.522664	0.602202	0.654648	no
P31939	-0.172084	8.34573	-0.518281	0.605247	0.657552	no
Q9GZP4	0.279491	9.28787	0.510774	0.610478	0.662826	no
P80370	0.190065	14.867	0.491268	0.624163	0.677267	no
Q9Y5Y6	-0.28371	9.32723	-0.490061	0.625013	0.677772	no
Q53RD9	-0.145927	15.752	-0.486835	0.627291	0.679823	no
P13473	0.142506	19.7308	0.472284	0.637609	0.69058	no
P15104	-0.180308	10.1318	-0.470259	0.63905	0.691715	no
Q8WXH0	-0.204081	12.8358	-0.461899	0.645017	0.697744	no
P78330	-0.134488	11.1199	-0.460914	0.645721	0.698077	no
P21796	-0.23273	10.3833	-0.460278	0.646176	0.69814	no
P35321	-0.287838	12.659	-0.456709	0.648732	0.700471	no
P69905	0.274082	14.0158	0.454713	0.650163	0.701586	no
Q9UBR2	-0.108362	15.3269	-0.443498	0.658229	0.709855	no
P15428	0.151229	10.3892	0.441045	0.659999	0.711328	no
Q9BUJ0	-0.485704	2.76013	-0.419555	0.675585	0.72768	no
P13797	-0.115258	11.3674	-0.41876	0.676164	0.727858	no
Q5JXA9	-0.183572	10.7096	-0.412181	0.680965	0.732579	no
Q9BYE9	-0.0839384	14.8218	-0.410873	0.681921	0.73298	no
Q99650	0.11581	11.863	0.410532	0.682171	0.73298	no
P00738	0.262144	15.1777	0.406647	0.685015	0.735586	no
P30044	-0.121978	12.9921	-0.398523	0.690975	0.741534	no
Q96CX2	-0.144525	10.4487	-0.39776	0.691536	0.741684	no
P58513	-0.162848	16.7144	-0.382149	0.703048	0.753091	no
O60603	-0.347925	9.92809	-0.382095	0.703088	0.753091	no
P06576	0.226665	10.5307	0.381598	0.703456	0.753091	no
Q5VW32	0.0851547	12.6317	0.376097	0.70753	0.756993	no
Q9H6S3	0.152741	13.2661	0.374846	0.708457	0.757524	no
P00450	-0.139431	15.9137	-0.370533	0.711659	0.760486	no
Q6MZW2	-0.122716	8.64488	-0.367074	0.71423	0.76277	no
P01701	-0.189519	13.9008	-0.362031	0.717986	0.766316	no
P02774	-0.0841483	16.0293	-0.358162	0.720871	0.768929	no
Q53H76	0.191163	7.2032	0.354299	0.723756	0.771482	no
Q9NZU1	0.112406	9.98733	0.353784	0.724141	0.771482	no
P06731	-0.11812	10.4122	-0.351624	0.725756	0.772735	no
P36639	-0.0959567	12.9369	-0.347465	0.72887	0.775581	no
O00241	-0.106555	15.4711	-0.342407	0.732663	0.778573	no
O95716	-0.135649	9.88746	-0.342339	0.732713	0.778573	no
Q9Y6Q6	0.0984261	12.0549	0.341817	0.733105	0.778573	no
P35579	-0.17951	9.36495	-0.341357	0.733451	0.778573	no
P19013	-0.27097	10.8765	-0.334867	0.738329	0.783278	no
P04626	-0.0743736	9.44222	-0.329228	0.742575	0.787309	no
Q96DD7	-0.0749437	9.52838	-0.327895	0.74358	0.787543	no
Q7L5L3	0.13346	9.22587	0.327748	0.743691	0.787543	no
Q13162	0.150894	8.43377	0.326418	0.744694	0.788131	no
P61978	-0.18555	7.14788	-0.322996	0.747278	0.79039	no
P24158	-0.232334	11.5437	-0.32038	0.749255	0.791627	no
Q9ULK6	0.0959473	12.0288	0.319741	0.749738	0.791627	no
P10809	-0.0994349	9.2552	-0.319663	0.749797	0.791627	no
Q9NYP8	0.232992	11.1175	0.305015	0.7609	0.802868	no
P23142	0.101205	16.6838	0.302826	0.762564	0.804141	no
O14818	-0.120859	10.318	-0.301238	0.763771	0.804932	no
O96009	0.0587424	16.0475	0.29166	0.771066	0.812134	no
Q8WWB7	0.0941771	10.6011	0.290122	0.772239	0.812884	no
P78504	-0.0856534	11.2991	-0.288002	0.773858	0.8141	no
O95633	-0.108497	10.5667	-0.286751	0.774813	0.814618	no
P22413	0.221378	9.67742	0.285611	0.775684	0.815047	no
P00167	-0.145945	8.54225	-0.283767	0.777093	0.81604	no
Q01459	-0.0628127	16.6526	-0.282722	0.777892	0.816393	no
P01229	0.164529	11.2852	0.28197	0.778468	0.81651	no
Q9Y5E4	-0.127828	7.99768	-0.277341	0.78201	0.819737	no
P07307	-0.0760113	11.8592	-0.272053	0.786063	0.823212	no
P18065	0.102125	15.227	0.271796	0.786261	0.823212	no
P29373	-0.0978878	10.0376	-0.270208	0.787479	0.823997	no
P20151	-0.135093	9.54874	-0.265803	0.790861	0.827044	no
Q9Y6W3	-0.0841432	11.2207	-0.255201	0.799018	0.835079	no
P63010	0.127591	8.66099	0.253631	0.800229	0.835847	no
P09668	-0.0535839	15.7028	-0.245351	0.806617	0.84202	no
P19022	-0.0635335	17.2544	-0.240037	0.810724	0.845806	no
P60709	-0.0865146	15.6971	-0.235659	0.814112	0.848837	no
Q15084	0.100603	8.22483	0.232618	0.816467	0.850632	no
P48723	-0.103866	10.931	-0.232188	0.8168	0.850632	no
P30101	-0.102396	10.4961	-0.230398	0.818187	0.851573	no
P28066	0.0705641	9.941	0.227534	0.820408	0.85338	no
P05091	-0.0770378	10.0585	-0.224264	0.822946	0.855513	no
P63241	0.0602553	12.7287	0.219192	0.826885	0.859101	no
O95460	0.0959105	13.7171	0.2163	0.829133	0.860928	no
Q16864	0.0488847	9.68983	0.212323	0.832227	0.863631	no
Q8N6Q3	0.0599945	15.7263	0.203533	0.839074	0.869935	no
P09758	0.0649959	9.56254	0.203257	0.839289	0.869935	no
Q9BUN1	-0.091894	9.37067	-0.200349	0.841557	0.871772	no
P10619	-0.0541134	15.8565	-0.193472	0.846927	0.876556	no
Q9BYH1	-0.0457282	11.2394	-0.193159	0.847171	0.876556	no
Q96PD5	0.0599083	15.8965	0.187673	0.85146	0.880275	no
P04070	-0.0550079	10.1081	-0.187282	0.851766	0.880275	no
P32241	-0.0635496	10.2179	-0.181831	0.856032	0.884165	no
Q4U2R8	-0.0677756	9.13913	-0.178119	0.858939	0.886478	no
Q8NFU3	-0.0743187	10.6833	-0.177685	0.859279	0.886478	no
P07339	0.0359312	18.0327	0.173051	0.862912	0.889704	no
Q92520	0.0417529	14.2037	0.170683	0.86477	0.890758	no
P12318	0.111476	9.17713	0.170458	0.864946	0.890758	no
P00734	-0.0333804	20.5438	-0.165475	0.868858	0.89377	no
O60437	-0.0792042	9.35333	-0.165438	0.868887	0.89377	no
P51159	0.0601626	9.94282	0.162939	0.870849	0.895135	no
P18085	0.0633841	8.58024	0.162453	0.871231	0.895135	no
P04040	0.0647849	12.6376	0.158464	0.874366	0.897424	no
Q9UM22	-0.0491467	14.0708	-0.158321	0.874478	0.897424	no
P31947	-0.0804148	9.00687	-0.157036	0.875489	0.897937	no
P04216	0.03622	16.7407	0.155496	0.876699	0.898655	no
Q9BQT9	0.0852739	12.7555	0.15385	0.877995	0.899459	no
P20618	-0.0728839	9.60339	-0.150975	0.880257	0.901252	no
Q9HC84	-0.100103	11.2585	-0.146548	0.883742	0.904294	no
Q13867	0.0727406	9.93651	0.145136	0.884855	0.904907	no
Q96C19	0.0971626	6.80649	0.142263	0.887118	0.906695	no
Q9HCU4	0.0547576	9.20297	0.137126	0.891168	0.910305	no
Q9UGB7	-0.044018	11.5843	-0.135231	0.892663	0.911304	no
Q96BV0	-0.0589978	9.91051	-0.128483	0.897989	0.916209	no
P05787	-0.0475441	13.2627	-0.124158	0.901404	0.919161	no
P21926	0.0351481	16.265	0.121236	0.903714	0.920982	no
O43653	0.114607	13.671	0.119143	0.905367	0.922133	no
P02675	-0.0695757	11.9442	-0.115975	0.907873	0.92415	no
O15118	-0.0476539	9.94936	-0.115043	0.908609	0.924366	no
P05156	0.0298201	15.5428	0.111651	0.911292	0.926559	no
P47972	-0.0252301	9.93652	-0.0903531	0.928162	0.943167	no
Q9UKU9	0.0278889	15.8636	0.0855657	0.931959	0.946479	no
Q9BRN9	-0.0209082	8.88003	-0.0821235	0.93469	0.948705	no
P21266	0.0233194	11.9196	0.0798052	0.936529	0.950024	no
Q9UHI8	-0.026279	11.6738	-0.0781058	0.937878	0.950844	no
Q9GZM7	0.0210539	12.0328	0.0682765	0.945683	0.957915	no
Q9BXJ7	0.0221053	10.6088	0.0679508	0.945941	0.957915	no
Q8NFT8	0.0151241	15.1097	0.0647613	0.948475	0.959929	no
P18510	0.023333	10.7075	0.0618816	0.950763	0.961692	no
P03950	0.0218172	10.9618	0.0604075	0.951935	0.962323	no
O60242	-0.0206693	11.5725	-0.0564114	0.955111	0.96498	no
Q9BSG0	0.0219428	10.0647	0.0524975	0.958222	0.967568	no
Q96K76	0.0229776	17.7685	0.0511049	0.95933	0.968131	no
Q04695	0.0159935	9.04291	0.039849	0.968282	0.976605	no
Q9GZM5	0.00876084	23.0837	0.0373282	0.970287	0.978067	no
P98161	-0.0119462	11.1987	-0.0302263	0.975938	0.983201	no
Q8N0V5	-0.00821323	9.11154	-0.0272769	0.978286	0.985002	no
P63096	-0.00977363	9.38546	-0.0259425	0.979348	0.985507	no
P16070	0.00574291	20.9983	0.024648	0.980378	0.98598	no
P28799	-0.00779311	15.2056	-0.022021	0.982469	0.987146	no
Q9NPF0	-0.00590472	16.8095	-0.0217407	0.982692	0.987146	no
P01024	0.00671855	15.1395	0.0206351	0.983572	0.987146	no
Q9Y696	-0.00863448	7.87253	-0.0203735	0.98378	0.987146	no
P40227	0.00478384	8.50087	0.0177046	0.985905	0.988401	no
Q15485	-0.0087473	12.1676	-0.0173909	0.986155	0.988401	no
Q12864	-0.0044026	13.9549	-0.0158277	0.987399	0.989085	no
P48960	-0.00327582	13.1907	-0.0121414	0.990334	0.991166	no
Q8N335	-0.00491324	9.96892	-0.011803	0.990603	0.991166	no
Q92823	0.00434964	8.15173	0.00763772	0.993919	0.993919	no

## Sheet: Table S3B
Table S3B	A List of differentially expressed proteins in MVI positive and MVI negative HCC cohorts.
SYMBOL	logFC	AveExpr	t	P.Value	adj.P.Val	Differential
SFRP1	-3.45872	9.0613	-3.54203	0.000620122	0.449087	down
SCARB2	0.583191	13.2191	3.37128	0.00108723	0.449087	no
MST1	0.592144	13.6088	3.19861	0.00188265	0.449087	up
PSME1	0.801758	13.0904	3.15185	0.00217721	0.449087	up
EPHA10	-0.783644	10.3306	-3.15004	0.00218944	0.449087	down
CETP	-0.984286	10.7086	-3.11068	0.00247156	0.449087	down
LAIR2	0.940239	12.2113	3.10123	0.00254417	0.449087	up
GSS	0.684176	12.9127	3.08795	0.00264953	0.449087	up
PDCD1LG2	0.60762	14.8666	3.06318	0.00285694	0.449087	no
PDGFRA	0.672506	14.1113	3.0145	0.00330915	0.449087	up
PRTN3	-1.8156	11.4985	-2.95015	0.00400877	0.449087	down
BID	-0.748678	11.049	-2.94928	0.00401907	0.449087	down
FBP1	0.594853	14.2012	2.94907	0.00402154	0.449087	no
TP53I3	0.962375	12.4082	2.93235	0.00422496	0.449087	up
HSPA8	0.602635	13.7088	2.92744	0.00428657	0.449087	no
LAMC1	0.532587	14.2261	2.92415	0.00432829	0.449087	no
L1CAM	0.931116	13.694	2.88515	0.00485167	0.449087	up
PI3	0.720757	16.08	2.88274	0.00488598	0.449087	up
FGFR1	0.934217	14.3732	2.86551	0.00513685	0.449087	up
CRTAC1	1.07456	11.4399	2.86159	0.00519562	0.449087	up
KRT14	0.987902	11.923	2.83805	0.0055613	0.449087	up
BST2	0.80872	10.7073	2.80219	0.00616401	0.449087	up
SPOCK2	0.826802	12.1123	2.79166	0.00635204	0.449087	up
THBS4	0.799042	13.8566	2.78663	0.00644366	0.449087	up
GDF15	0.773851	14.2484	2.74598	0.00722971	0.449087	up
HAMP	1.25709	15.2934	2.74278	0.00729519	0.449087	up
CLEC3B	0.442662	16.0328	2.73182	0.00752358	0.449087	no
SORL1	0.582075	13.0933	2.71653	0.00785299	0.449087	no
MPST	0.910304	12.5841	2.71484	0.00789016	0.449087	up
DCHS1	0.520488	13.6828	2.7037	0.00813942	0.449087	no
COL4A2	0.49023	14.1632	2.70187	0.00818104	0.449087	no
CD300LF	-0.717395	13.9096	-2.69383	0.0083661	0.449087	down
PRDX1	0.485896	14.5741	2.6899	0.00845799	0.449087	no
CD33	0.501787	13.5134	2.67972	0.00870027	0.449087	no
GCHFR	0.587587	13.7848	2.65972	0.00919487	0.461057	no
TMEFF2	-0.712006	10.5342	-2.60987	0.0105401	0.46448	down
KITLG	-0.820459	11.6117	-2.59493	0.0109768	0.46448	down
MMP7	0.896477	12.1348	2.59022	0.0111177	0.46448	up
PCDHGC3	0.47941	14.3424	2.58358	0.0113191	0.46448	no
RAB4A	-0.723801	8.97069	-2.5807	0.0114076	0.46448	down
FTL	0.96689	12.9768	2.57806	0.0114891	0.46448	up
HSP90B1	1.11694	12.8053	2.5769	0.0115251	0.46448	up
NCSTN	0.698798	12.6475	2.56329	0.0119555	0.46448	up
DPEP1	0.596664	15.7203	2.5627	0.0119745	0.46448	no
KIAA0319L	0.628139	14.7329	2.55976	0.0120694	0.46448	no
CNTFR	0.491221	15.2659	2.54753	0.0124718	0.46448	no
PEBP1	0.39083	15.7622	2.54171	0.0126672	0.46448	no
COPS5	-1.06232	12.3089	-2.54064	0.0127037	0.46448	down
PDGFRB	0.423659	14.7318	2.50756	0.0138722	0.487178	no
IGFLR1	0.480379	17.0192	2.50028	0.0141416	0.487178	no
CLIC1	-0.644923	12.0135	-2.49873	0.0141997	0.487178	no
RAP1A	-0.49566	11.9411	-2.48203	0.0148386	0.487178	no
NTM	0.452339	14.9947	2.47595	0.0150776	0.487178	no
LYZ	0.64461	15.4395	2.47388	0.01516	0.487178	no
FABP5	0.800188	14.9659	2.46842	0.0153785	0.487178	up
ATF6B	-0.548516	10.6093	-2.4643	0.0155453	0.487178	no
CXCL12	1.13706	12.3421	2.4486	0.0161959	0.489644	up
RBP1	-0.720604	9.28498	-2.44622	0.0162965	0.489644	down
TIMP2	0.543867	14.5129	2.44236	0.016461	0.489644	no
PEPD	0.795148	12.9727	2.42562	0.0171916	0.49087	up
LYPD2	0.684456	15.8	2.4226	0.0173265	0.49087	up
CD300A	0.363572	16.3577	2.41985	0.0174502	0.49087	no
CREG1	-1.00129	11.6454	-2.41608	0.017621	0.49087	down
TGFBI	-0.885153	7.22415	-2.40897	0.017947	0.49214	down
CDHR2	0.443616	14.8055	2.39428	0.0186379	0.494511	no
MYH14	1.1998	11.023	2.39237	0.0187292	0.494511	up
ICOSLG	0.496104	17.5947	2.38403	0.0191337	0.494511	no
AXL	0.454398	18.4975	2.37812	0.0194249	0.494511	no
PCDH1	0.399833	15.3663	2.37749	0.0194561	0.494511	no
IL1R2	0.658858	12.0553	2.3721	0.0197255	0.494511	no
PROM1	0.442757	13.5524	2.36656	0.0200058	0.494511	no
CSPG4	0.422841	15.3725	2.35474	0.020616	0.497932	no
ITGA3	-0.564142	10.3613	-2.34962	0.0208851	0.497932	no
RCN3	-0.717743	9.28332	-2.34754	0.0209954	0.497932	down
SEMA5A	0.470857	13.349	2.33567	0.0216348	0.506254	no
AZGP1	-0.684105	21.582	-2.32943	0.021978	0.507518	down
KRT78	0.649466	16.2205	2.32252	0.0223631	0.508469	no
GHR	0.753877	11.7686	2.31793	0.0226225	0.508469	up
COL15A1	0.407864	15.4507	2.31262	0.022926	0.508469	no
PROCR	0.509089	18.5454	2.29797	0.023781	0.508469	no
CDH17	0.52777	13.954	2.29604	0.0238958	0.508469	no
CDHR5	0.806023	13.1193	2.2934	0.0240534	0.508469	up
SLC9A3R1	0.433001	14.0262	2.28979	0.0242707	0.508469	no
CLTC	-1.10341	7.87969	-2.2887	0.024337	0.508469	down
ARHGDIA	0.534267	13.1297	2.27307	0.0252994	0.516995	no
IGF2R	0.666754	14.4963	2.27252	0.0253342	0.516995	no
CHMP4A	0.541983	10.4128	2.24566	0.0270691	0.543272	no
ATP1B1	0.390646	13.5184	2.24308	0.027241	0.543272	no
CCL15	-0.541943	10.4595	-2.23396	0.0278567	0.543987	no
CSF1	0.591863	16.2803	2.23337	0.0278968	0.543987	no
SERPINB5	0.968409	8.45616	2.21604	0.0291024	0.56126	up
FZD8	0.344753	14.0718	2.20437	0.0299394	0.570717	no
SEZ6L2	0.464721	12.9082	2.2002	0.0302431	0.570717	no
STX7	0.586318	10.1689	2.18472	0.0313962	0.583139	no
LRP10	-0.491674	10.1431	-2.17565	0.0320891	0.583139	no
C11orf54	0.654127	14.7731	2.16452	0.0329576	0.583139	no
ICAM1	0.425375	14.7869	2.16279	0.0330949	0.583139	no
MLEC	-0.57194	11.2149	-2.16276	0.0330973	0.583139	no
C16orf89	0.726121	12.5632	2.16147	0.0331994	0.583139	up
CTSL	0.42721	16.4549	2.15393	0.0338036	0.583139	no
ITIH5	0.585108	11.1295	2.15325	0.0338586	0.583139	no
QSOX1	0.496024	16.0991	2.15284	0.0338918	0.583139	no
NRXN3	-0.601445	11.0017	-2.1442	0.0345968	0.586277	no
FHIT	-2.41192	11.0728	-2.14244	0.0347423	0.586277	down
F9	-0.530779	12.4269	-2.13139	0.0356661	0.591895	no
TINAGL1	0.557751	12.0369	2.12879	0.0358865	0.591895	no
SIRPA	0.643675	13.5513	2.1264	0.03609	0.591895	no
CANX	-0.533885	11.9675	-2.1225	0.0364243	0.591895	no
GNA13	-0.852034	9.82225	-2.1105	0.0374707	0.603313	down
LRRN4	0.723627	11.7032	2.08735	0.0395621	0.631196	up
SMO	0.373251	13.7932	2.07983	0.0402636	0.632891	no
HNRNPM	0.891201	12.7032	2.07849	0.0403896	0.632891	up
FKBP11	-0.58795	9.79205	-2.06693	0.0414908	0.644393	no
GMFG	-0.696092	10.0219	-2.05906	0.0422553	0.64528	down
VPS37C	0.553747	9.86618	2.05877	0.0422833	0.64528	no
DDT	0.506991	13.5662	2.04238	0.043915	0.650692	no
A2ML1	0.999753	15.8834	2.03646	0.0445176	0.650692	up
YWHAE	0.468215	11.9387	2.03542	0.0446241	0.650692	no
IFI30	-1.00409	11.4565	-2.03247	0.0449278	0.650692	down
STAB2	-1.15552	8.15327	-2.01869	0.046369	0.650692	down
AMPH	0.599551	13.7057	2.01736	0.0465099	0.650692	no
VPS4B	0.527767	12.2365	2.01202	0.0470804	0.650692	no
TMEM59	-0.589417	11.8238	-2.01186	0.0470978	0.650692	no
OLR1	0.716533	13.1289	2.00885	0.0474221	0.650692	up
EPDR1	0.510648	14.0613	2.00843	0.0474666	0.650692	no
TOM1L1	-0.543804	10.5993	-1.99859	0.0485411	0.650692	no
HRG	0.885556	12.7457	1.99075	0.0494124	0.650692	up
LILRB4	0.500649	14.1134	1.98895	0.0496137	0.650692	no
CDH6	0.445522	15.2659	1.98499	0.0500607	0.650692	no
GGACT	0.514289	12.7887	1.98472	0.0500908	0.650692	no
TGM3	0.671436	9.64903	1.98464	0.0501003	0.650692	no
MAPK1IP1L	0.582658	14.8887	1.98198	0.050402	0.650692	no
GOLM1	0.362775	16.1456	1.98107	0.0505055	0.650692	no
PRDX6	0.425064	14.2651	1.9712	0.051642	0.650692	no
LSAMP	-1.50393	11.7161	-1.97119	0.0516428	0.650692	no
PIP	0.581178	15.427	1.9699	0.0517931	0.650692	no
SLC8A2	-0.375834	9.71907	-1.96877	0.0519248	0.650692	no
PVR	0.315959	16.1778	1.96667	0.0521706	0.650692	no
CCT7	0.60574	9.90627	1.96576	0.0522774	0.650692	no
SLC3A2	0.320574	14.0326	1.96517	0.052347	0.650692	no
ART3	0.743573	17.5791	1.96441	0.0524358	0.650692	no
ENOPH1	-0.601095	10.3959	-1.96131	0.0528015	0.650692	no
KRT16	0.671459	12.1527	1.95948	0.0530194	0.650692	no
PAFAH1B3	-0.481804	9.5858	-1.95472	0.0535869	0.65309	no
FOLR1	0.302511	17.7844	1.9373	0.0557115	0.672282	no
PTGES3	-0.439672	9.02792	-1.93555	0.0559277	0.672282	no
CA2	0.387465	14.3301	1.9305	0.0565593	0.674771	no
SNAP23	-0.401821	10.5554	-1.92776	0.0569038	0.674771	no
ACY1	0.512221	15.2415	1.91765	0.0581921	0.680028	no
MDH1	0.597895	13.6722	1.91692	0.0582855	0.680028	no
PAM	0.398428	13.261	1.91518	0.0585095	0.680028	no
BOC	-0.486238	9.843	-1.90454	0.0598984	0.680064	no
H1.5	0.717438	17.8208	1.8966	0.0609511	0.680064	no
MAN1A1	0.436809	14.0543	1.89405	0.0612932	0.680064	no
F13B	-0.735695	9.7412	-1.88874	0.0620105	0.680064	no
CILP	0.35154	13.2701	1.88693	0.0622555	0.680064	no
NEU1	0.414757	15.2258	1.88515	0.0624983	0.680064	no
CALML5	0.614796	13.9678	1.88162	0.0629825	0.680064	no
TCN2	0.423502	13.8569	1.88127	0.0630307	0.680064	no
HEBP1	-0.431137	10.1111	-1.88108	0.0630569	0.680064	no
VTA1	0.396427	14.2076	1.88077	0.0630998	0.680064	no
DDAH2	0.466192	13.7692	1.87778	0.0635119	0.680064	no
CFHR4	-0.658924	12.7305	-1.87642	0.0636999	0.680064	no
COL5A3	0.385376	13.904	1.87632	0.063714	0.680064	no
CAPG	0.453457	12.0825	1.87164	0.0643669	0.680064	no
CD2AP	0.651464	10.8024	1.87126	0.0644199	0.680064	no
HSPB11	-0.582358	8.41676	-1.86256	0.0656471	0.680064	no
CADM1	0.415057	15.5671	1.85947	0.0660889	0.680064	no
DDC	0.822182	12.3708	1.85938	0.0661016	0.680064	no
C4BPA	0.688537	9.63493	1.85267	0.0670672	0.680064	no
CFL1	0.471531	14.072	1.85162	0.0672198	0.680064	no
SLC6A19	0.454858	11.9849	1.84141	0.0687151	0.680064	no
POMGNT1	-0.892972	7.37855	-1.83844	0.0691563	0.680064	no
FABP1	0.51927	16.7712	1.83488	0.0696862	0.680064	no
RARRES2	0.48882	13.2674	1.83226	0.0700791	0.680064	no
CTHRC1	-0.494469	10.686	-1.83129	0.0702257	0.680064	no
LDHB	0.272884	14.8976	1.82967	0.0704689	0.680064	no
CLU	0.469788	17.4745	1.82686	0.070894	0.680064	no
CEACAM19	-0.588469	12.6429	-1.82519	0.0711482	0.680064	no
ERVMER341	-0.473376	10.0211	-1.82262	0.0715409	0.680064	no
CUTA	0.659943	15.8301	1.81933	0.0720455	0.680064	no
CDH2	0.44901	17.242	1.81859	0.072159	0.680064	no
PTTG1IP	0.437659	15.3321	1.81377	0.072904	0.680064	no
TINAG	-0.649816	14.1503	-1.81182	0.073207	0.680064	no
ADGRL3	0.427327	12.9401	1.80961	0.0735524	0.680064	no
LILRB5	-0.463139	8.14183	-1.80566	0.074172	0.680064	no
DAG1	0.363326	14.1915	1.80286	0.0746143	0.680064	no
EFCAB14	0.456437	15.4317	1.80259	0.0746581	0.680064	no
BOLA2	-0.666613	11.2923	-1.79814	0.0753647	0.680064	no
BOLA2B	-0.666613	11.2923	-1.79814	0.0753647	0.680064	no
FCGR3A	0.619289	16.9757	1.79712	0.0755274	0.680064	no
CRYGD	-0.394408	9.84565	-1.79647	0.075632	0.680064	no
HLAC	-1.11573	13.8597	-1.79219	0.0763202	0.680064	no
CUBN	0.305739	16.5177	1.79042	0.076606	0.680064	no
ASS1	0.381227	13.5885	1.78463	0.0775476	0.680064	no
RGMA	-0.466295	9.41467	-1.7841	0.0776339	0.680064	no
CPVL	0.392274	15.352	1.78392	0.0776637	0.680064	no
RIDA	0.358114	14.93	1.78378	0.0776862	0.680064	no
B4GAT1	0.466575	14.3989	1.78007	0.0782957	0.680064	no
TWSG1	0.363376	16.3933	1.77962	0.0783699	0.680064	no
ICAM3	0.757472	11.6669	1.77906	0.0784619	0.680064	no
SERPINA4	0.391322	13.7403	1.77883	0.0785004	0.680064	no
PCDH12	0.317804	13.3476	1.77785	0.0786627	0.680064	no
UPK1A	-0.456453	12.7731	-1.77524	0.0790945	0.680445	no
HP	1.02706	15.2287	1.77224	0.0795943	0.681405	no
CLEC14A	0.245332	15.0792	1.76891	0.0801526	0.682853	no
CCN2	0.42186	15.4254	1.76273	0.0811965	0.688405	no
PDCD6IP	0.328693	13.1146	1.75391	0.082705	0.691061	no
NPTN	-0.463074	9.20946	-1.75285	0.0828879	0.691061	no
NGFR	0.337964	16.8551	1.75231	0.0829809	0.691061	no
LASP1	0.628183	14.2483	1.75171	0.0830848	0.691061	no
CNTN1	0.469961	14.6032	1.74727	0.0838569	0.694193	no
MSN	-0.431283	11.2374	-1.74173	0.0848266	0.694579	no
VMO1	0.442386	18.69	1.74036	0.0850688	0.694579	no
CST3	0.268387	17.4483	1.73717	0.0856328	0.694579	no
DLST	0.455051	17.0553	1.73699	0.0856648	0.694579	no
RAB2A	-0.672229	8.98738	-1.73577	0.0858824	0.694579	no
HSPA13	0.660852	10.9107	1.73164	0.0866179	0.697314	no
CD300E	0.367205	14.1298	1.72896	0.0870997	0.697864	no
SLC13A2	-0.359677	10.1212	-1.72684	0.0874815	0.697864	no
HAVCR2	0.304527	18.0641	1.71677	0.0893158	0.706561	no
DDR1	-0.314093	14.0103	-1.70632	0.0912503	0.706561	no
MUC4	-0.634288	11.4469	-1.70422	0.091644	0.706561	no
OAF	0.747107	12.3253	1.70322	0.0918306	0.706561	no
VWF	0.315562	13.6812	1.70319	0.0918367	0.706561	no
CLCA4	0.540532	10.1875	1.7031	0.0918542	0.706561	no
PLAUR	0.380865	14.2392	1.70146	0.0921626	0.706561	no
PTPRO	-0.890943	7.12688	-1.69726	0.0929564	0.706561	no
SPINT1	0.218498	15.1478	1.69584	0.093227	0.706561	no
THBD	0.299456	14.026	1.69469	0.0934452	0.706561	no
FABP3	0.392329	14.9531	1.69382	0.0936115	0.706561	no
LRRC25	0.371016	13.2355	1.69251	0.0938607	0.706561	no
CXADR	-0.570628	11.0588	-1.6882	0.0946891	0.706561	no
ADAM9	-0.615683	13.4899	-1.68708	0.0949043	0.706561	no
CTSF	-0.607147	11.4273	-1.68461	0.0953826	0.706561	no
SDCBP	0.402666	15.1039	1.68406	0.0954886	0.706561	no
IL18BP	0.274482	19.7071	1.6832	0.0956552	0.706561	no
CD40	-0.616839	12.2408	-1.68227	0.0958353	0.706561	no
CA12	-0.790226	9.95678	-1.68029	0.0962211	0.706561	no
NEGR1	0.287859	15.8936	1.67777	0.0967147	0.707226	no
CAPN2	-0.470475	9.60329	-1.67372	0.0975109	0.71009	no
SYPL1	0.530838	13.6687	1.66499	0.0992455	0.712052	no
PEBP4	-0.556901	13.7753	-1.66413	0.0994164	0.712052	no
FH	0.865522	9.94497	1.66142	0.0999605	0.712052	no
KRT13	-0.894365	12.3339	-1.65953	0.100343	0.712052	no
BANF1	-0.472556	10.9449	-1.65896	0.100457	0.712052	no
WASL	1.54945	11.85	1.65724	0.100804	0.712052	no
CNDP2	0.295045	13.8695	1.65547	0.101164	0.712052	no
GPX1	-0.524309	9.65159	-1.65413	0.101437	0.712052	no
BGN	0.412139	13.1562	1.65076	0.102125	0.712052	no
BAMBI	0.321945	13.3912	1.64661	0.102979	0.712052	no
CRABP2	0.515162	10.0185	1.64523	0.103262	0.712052	no
SCN2B	-0.509837	10.613	-1.64324	0.103676	0.712052	no
ZNF775	-0.682063	9.89903	-1.63827	0.104709	0.712052	no
DSC3	0.35189	12.8755	1.6366	0.105058	0.712052	no
SERPINA5	0.404134	16.3659	1.63523	0.105346	0.712052	no
CZIB	-0.651293	9.62429	-1.63396	0.105612	0.712052	no
IL15RA	-0.415794	8.51204	-1.63388	0.10563	0.712052	no
LGALS3	0.240615	14.4368	1.6325	0.10592	0.712052	no
IST1	0.306094	14.55	1.63145	0.106142	0.712052	no
ALDOB	0.287694	15.4318	1.63118	0.106198	0.712052	no
SERPING1	0.250014	18.1175	1.62769	0.106939	0.712052	no
PECAM1	0.431738	16.3763	1.62424	0.107674	0.712052	no
BBOX1	0.843021	9.71576	1.61765	0.109089	0.712052	no
GBE1	0.401005	8.20704	1.61737	0.10915	0.712052	no
SPRING1	0.32301	12.2599	1.617	0.109231	0.712052	no
ANXA11	0.500774	13.6272	1.61531	0.109596	0.712052	no
EMCN	-0.514863	11.9356	-1.61427	0.10982	0.712052	no
PXDN	0.391666	11.9523	1.61031	0.110685	0.712052	no
ATP6V1B2	0.390638	9.63775	1.60542	0.111757	0.712052	no
DEFB1	0.497204	18.2915	1.60481	0.111891	0.712052	no
ALDH1A1	0.293378	13.5027	1.60242	0.112417	0.712052	no
ST14	-0.794697	9.27199	-1.60237	0.11243	0.712052	no
AMN	0.431447	10.6131	1.60192	0.112529	0.712052	no
REG1B	-0.631276	11.5731	-1.60083	0.112771	0.712052	no
EPHA4	-0.60609	11.6407	-1.60031	0.112886	0.712052	no
HYAL1	0.316662	13.8715	1.59894	0.11319	0.712052	no
SERPINB6	-0.38202	11.643	-1.59764	0.113479	0.712052	no
CAPN5	-0.514333	7.89317	-1.5971	0.1136	0.712052	no
MVB12A	-0.547447	10.6207	-1.59708	0.113604	0.712052	no
COL6A3	0.272998	15.3117	1.59413	0.114264	0.713298	no
FBLN5	0.321672	15.69	1.59257	0.114615	0.713298	no
MYLK	0.540747	15.2182	1.58734	0.115794	0.718086	no
NUTF2	0.293705	16.9467	1.5802	0.117421	0.72316	no
CRELD1	-0.312751	11.5281	-1.5783	0.117856	0.72316	no
RDX	-0.460148	10.2486	-1.57764	0.118008	0.72316	no
RHOA	-0.405277	12.3871	-1.57552	0.118496	0.72316	no
LMNA	0.787224	9.83498	1.57476	0.118672	0.72316	no
ERAP1	-0.645455	8.42731	-1.57063	0.11963	0.726473	no
PTMA	0.481549	18.8951	1.56732	0.120401	0.726671	no
SDC4	0.431777	16.4406	1.56621	0.12066	0.726671	no
CALML3	0.582959	12.06	1.56517	0.120905	0.726671	no
LAMP1	0.316715	17.8197	1.55825	0.122536	0.732441	no
ADGRF5	0.250569	13.6442	1.55756	0.1227	0.732441	no
CD7	0.300058	15.6013	1.55396	0.123556	0.735052	no
SNX18	-0.827013	10.2327	-1.55141	0.124165	0.735093	no
ECM1	0.53502	13.445	1.54951	0.12462	0.735093	no
APOF	-0.883433	8.47431	-1.54757	0.125086	0.735093	no
GGH	0.348225	15.6061	1.54516	0.125667	0.735093	no
ALDH9A1	0.324132	12.4423	1.54375	0.126008	0.735093	no
ADGRL1	0.24773	14.9166	1.54277	0.126246	0.735093	no
CTSG	-0.840619	10.2892	-1.53968	0.126998	0.735093	no
SERPINF2	0.303818	13.8709	1.53743	0.127548	0.735093	no
CD177	0.404772	15.738	1.53637	0.127808	0.735093	no
SLC36A2	-0.769811	8.82465	-1.53527	0.128078	0.735093	no
APOH	0.330557	18.2788	1.53114	0.129093	0.735093	no
URM1	-0.368344	13.7446	-1.52751	0.129993	0.735093	no
PLCD1	1.18097	12.4682	1.52451	0.130739	0.735093	no
PRCP	0.37514	14.698	1.52325	0.131053	0.735093	no
PKM	0.334782	13.5742	1.52217	0.131325	0.735093	no
NAAA	-0.724395	8.82167	-1.52186	0.131403	0.735093	no
VEGFC	-0.449572	13.02	-1.52093	0.131634	0.735093	no
SERPINA7	0.409657	15.4419	1.5172	0.132572	0.735093	no
C1R	0.400525	13.7015	1.51549	0.133003	0.735093	no
ANGPTL3	-0.545732	9.2547	-1.5149	0.133153	0.735093	no
TRHDE	0.414587	12.3951	1.51458	0.133235	0.735093	no
UNC5B	-0.292706	10.4801	-1.51346	0.133517	0.735093	no
MANBA	0.400677	13.0179	1.51311	0.133606	0.735093	no
EFNA5	-0.341171	11.5136	-1.51308	0.133615	0.735093	no
P4HB	0.417524	12.5071	1.50907	0.134635	0.736071	no
LNPEP	-0.326525	10.8168	-1.5078	0.134959	0.736071	no
TFPI	-0.443107	12.7872	-1.50744	0.135051	0.736071	no
SUSD2	0.244711	14.1766	1.50379	0.135988	0.73681	no
GNB2	-0.417684	11.216	-1.50285	0.136231	0.73681	no
ICAM2	0.311687	16.1442	1.50057	0.136819	0.73681	no
GPX4	-0.382614	9.22647	-1.49515	0.138226	0.73681	no
PTGR2	-0.904035	9.11771	-1.49421	0.138471	0.73681	no
SLC23A1	-0.715235	8.30537	-1.49364	0.138619	0.73681	no
SDF4	-0.373277	11.6195	-1.49325	0.138721	0.73681	no
NPC1L1	0.404119	8.67168	1.49288	0.138817	0.73681	no
ANXA4	-0.624175	10.2798	-1.49125	0.139246	0.73681	no
SLITRK1	-0.432496	13.1088	-1.49024	0.139508	0.73681	no
EPHX2	-0.620577	10.9516	-1.48909	0.139812	0.73681	no
LHB	-0.764895	11.3173	-1.48752	0.140225	0.73681	no
PAPLN	-0.480626	8.58335	-1.48508	0.14087	0.737991	no
TFG	-0.634993	8.85199	-1.48267	0.141507	0.739124	no
PRNP	0.246645	17.2865	1.47738	0.142918	0.742885	no
CCS	-0.273007	12.7947	-1.47679	0.143074	0.742885	no
ITGAV	-0.449307	8.93784	-1.47229	0.144283	0.745064	no
IL1R1	-0.317026	13.0572	-1.47207	0.144343	0.745064	no
PITHD1	-0.763988	9.34229	-1.46903	0.145163	0.746834	no
GOLM2	-0.368729	12.9549	-1.4663	0.145905	0.746834	no
LDLRAD3	-0.487128	11.0255	-1.46422	0.146471	0.746834	no
IGSF21	-0.566802	10.1286	-1.46233	0.146986	0.746834	no
PTPRS	0.298654	14.5933	1.4604	0.147515	0.746834	no
FAM174A	-0.6146	10.9978	-1.45636	0.148625	0.746834	no
DPP3	-0.546507	9.75453	-1.45625	0.148655	0.746834	no
ACE	0.373341	13.5403	1.45581	0.148777	0.746834	no
NOTCH3	0.400974	18.3987	1.45142	0.149991	0.746834	no
F11R	0.354695	16.34	1.45122	0.150049	0.746834	no
SLC44A2	0.361462	13.6662	1.45111	0.150078	0.746834	no
LY75	-0.392378	10.2265	-1.45061	0.150218	0.746834	no
LY75.CD302	-0.392378	10.2265	-1.45061	0.150218	0.746834	no
IL2RA	0.346195	14.5726	1.44317	0.152297	0.753817	no
ANTXR1	-0.399303	14.1427	-1.43922	0.15341	0.753817	no
SEMA4B	-0.401772	10.7588	-1.43776	0.153824	0.753817	no
GALK1	0.433342	8.00782	1.43689	0.154069	0.753817	no
SFN	0.643119	8.99121	1.43662	0.154145	0.753817	no
ACE2	0.286938	12.2774	1.43643	0.1542	0.753817	no
VCP	0.91955	11.4293	1.43119	0.155693	0.755725	no
CLEC4G	0.276308	17.6825	1.43003	0.156024	0.755725	no
CRB2	0.41637	13.3402	1.42963	0.15614	0.755725	no
ORM1	-0.530937	19.7068	-1.42902	0.156312	0.755725	no
FTH1	0.457652	13.7411	1.42664	0.156996	0.756945	no
VIL1	-1.60797	5.40726	-1.42321	0.157986	0.75864	no
HSP90AA1	-0.557349	11.7494	-1.42211	0.158305	0.75864	no
DLK2	0.225276	15.2212	1.42094	0.158644	0.75864	no
CNTN4	-0.236283	8.52147	-1.41715	0.159746	0.760094	no
CD276	0.296592	13.8601	1.41456	0.160502	0.760094	no
CAPZA1	-0.422161	8.88341	-1.4139	0.160694	0.760094	no
PTPRJ	0.341715	14.8489	1.41309	0.160931	0.760094	no
TACSTD2	0.400326	9.5752	1.41247	0.161114	0.760094	no
IMPA1	-0.313366	11.3407	-1.40918	0.162083	0.760245	no
PPT1	0.283059	11.9164	1.4064	0.162903	0.760245	no
APLP1	-0.398491	12.9422	-1.40533	0.163219	0.760245	no
ACTG1	0.643252	12.3473	1.40505	0.163302	0.760245	no
PCSK1N	0.471476	13.7614	1.40502	0.163312	0.760245	no
ULBP3	-0.278628	8.77788	-1.4019	0.164239	0.762539	no
C9	0.353502	13.753	1.40018	0.164751	0.762899	no
HSPB1	0.324711	13.8141	1.39726	0.165624	0.764923	no
GDPD3	0.461992	9.25186	1.3918	0.167268	0.770486	no
ABI3BP	0.276821	12.4056	1.3899	0.167842	0.771106	no
TFF3	-0.516177	9.09812	-1.38654	0.168861	0.773761	no
PGRMC1	-0.346878	12.729	-1.38	0.170861	0.775707	no
MBTPS1	-0.249957	9.10218	-1.37946	0.171027	0.775707	no
FCGR3B	-0.783272	10.774	-1.37797	0.171483	0.775707	no
NCR3LG1	0.193082	13.8058	1.37774	0.171554	0.775707	no
HPRT1	-0.497809	9.43098	-1.37708	0.171759	0.775707	no
APOE	0.239346	14.7978	1.37481	0.172458	0.775707	no
SERPINB4	0.555789	8.92727	1.3731	0.172987	0.775707	no
RNF13	0.301593	12.706	1.36949	0.174109	0.775707	no
JMJD8	0.65105	10.0326	1.36755	0.174715	0.775707	no
COTL1	0.311885	16.0147	1.36717	0.174833	0.775707	no
SHISA4	-0.274088	9.51378	-1.36685	0.174934	0.775707	no
TBC1D10B	-0.38302	11.7707	-1.3666	0.175012	0.775707	no
HLADPB1	-0.449139	9.63503	-1.36507	0.175489	0.775707	no
LYPLA1	-0.354134	10.7337	-1.36389	0.175859	0.775707	no
MGAT5	0.393001	11.4174	1.363	0.17614	0.775707	no
FRK	-0.960419	8.6693	-1.36209	0.176426	0.775707	no
LAMA2	-0.314371	12.2639	-1.3609	0.176799	0.775707	no
KRT9	0.366755	15.614	1.35804	0.177703	0.776382	no
PHGDH	0.409317	11.0701	1.35755	0.177857	0.776382	no
CD47	0.224144	13.4118	1.35564	0.178462	0.776382	no
ELFN1	0.274969	12.0752	1.35482	0.178723	0.776382	no
TRIM16L	-0.437299	13.6097	-1.35267	0.179406	0.777425	no
NECTIN3	0.832243	10.3831	1.34988	0.180296	0.779356	no
GC	0.290833	16.0129	1.34698	0.181224	0.781121	no
ENPP6	-0.610468	9.22864	-1.34124	0.183075	0.781121	no
CSTB	0.397196	14.3326	1.34122	0.183082	0.781121	no
DCN	0.468881	11.9986	1.34029	0.183381	0.781121	no
MBOAT7	-0.289596	5.48322	-1.33969	0.183575	0.781121	no
HLAA	-0.522817	10.4245	-1.33787	0.184165	0.781121	no
CHMP1A	-0.441203	8.32286	-1.33778	0.184195	0.781121	no
GPC1	0.23539	13.8113	1.33757	0.184264	0.781121	no
CHMP5	0.436407	12.7992	1.33308	0.185729	0.781885	no
ADAMTS1	-0.38401	11.6686	-1.33295	0.18577	0.781885	no
CNTN2	-0.249742	11.3125	-1.33292	0.185781	0.781885	no
GPRC5C	0.283031	15.1886	1.33077	0.186485	0.781988	no
IL13RA1	0.206797	14.4275	1.33012	0.186697	0.781988	no
ANXA2	0.556777	11.5584	1.3257	0.188153	0.785395	no
ATOX1	0.328896	13.8469	1.32493	0.188405	0.785395	no
ACVR1B	0.280295	16.9034	1.32129	0.189612	0.786796	no
LPL	-0.605731	7.82355	-1.32012	0.190001	0.786796	no
PCOLCE2	0.285742	14.3909	1.31832	0.190601	0.786796	no
PTPRK	-0.228371	11.6124	-1.31402	0.192036	0.786796	no
XPNPEP2	0.313627	12.8696	1.31338	0.192251	0.786796	no
ANXA3	-0.530373	10.6879	-1.313	0.192379	0.786796	no
OPCML	0.274251	15.9729	1.31295	0.192396	0.786796	no
RAC1	-0.355224	12.6729	-1.30859	0.193863	0.786796	no
AQP2	0.362728	14.9064	1.30804	0.194051	0.786796	no
MPZL2	-0.401676	9.70607	-1.30702	0.194393	0.786796	no
TKFC	0.420568	11.5375	1.30408	0.195393	0.786796	no
NCAM2	-0.323649	11.7034	-1.30086	0.196485	0.786796	no
SKP1	-0.536826	11.2728	-1.30071	0.196537	0.786796	no
SLC28A1	0.245867	15.0684	1.30056	0.196589	0.786796	no
SEZ6L	-0.260669	11.2305	-1.30054	0.196595	0.786796	no
GUSB	0.292912	16.1407	1.30028	0.196684	0.786796	no
SCIN	0.224608	9.26706	1.29975	0.196866	0.786796	no
GGT6	0.336923	13.3269	1.29772	0.197558	0.786796	no
OSMR	-0.282062	11.8856	-1.29276	0.199261	0.786796	no
CELSR2	-0.442117	9.21363	-1.29237	0.199396	0.786796	no
KRT5	0.409844	12.924	1.2921	0.199489	0.786796	no
RPSA	0.325536	8.95745	1.29113	0.199827	0.786796	no
RAB3D	-0.422992	9.86105	-1.28994	0.200236	0.786796	no
GAS1	-0.306577	14.0026	-1.28759	0.201049	0.786796	no
BCAS1	-0.300342	10.4131	-1.28738	0.201122	0.786796	no
UEVLD	-0.343262	10.4744	-1.28729	0.201154	0.786796	no
TYRO3	0.278296	13.0717	1.28652	0.201422	0.786796	no
ENPP3	-1.00153	4.9604	-1.28632	0.201491	0.786796	no
OGFOD3	0.258669	13.4804	1.2856	0.201743	0.786796	no
UPK2	-0.479483	12.7777	-1.27028	0.20712	0.805052	no
NPHS2	0.34302	11.143	1.26966	0.207341	0.805052	no
AHNAK	0.297988	13.542	1.2682	0.207858	0.805279	no
IGFBP2	0.447018	15.2468	1.26604	0.208628	0.805366	no
INHBC	-0.438734	10.9822	-1.26556	0.208799	0.805366	no
RPS3	0.403302	14.5305	1.26371	0.209461	0.806148	no
MMRN1	-0.449729	17.1224	-1.26148	0.210257	0.807443	no
CDH15	0.412369	13.5059	1.2594	0.211006	0.807667	no
PCDHGC5	-0.442237	9.92885	-1.25814	0.211459	0.807667	no
AHNAK2	-0.616439	10.814	-1.25748	0.211696	0.807667	no
MARCKS	0.255057	14.2407	1.25465	0.212716	0.808826	no
ATP6V1E1	-0.440341	9.41478	-1.25291	0.213345	0.808826	no
FRMD6	0.896396	12.2815	1.25231	0.213564	0.808826	no
EPHB3	0.165363	14.0615	1.25154	0.213844	0.808826	no
SLAMF8	0.269596	9.34552	1.24725	0.215403	0.810228	no
GNAQ	-0.418597	8.85412	-1.24615	0.215806	0.810228	no
OPRK1	-0.585742	8.9653	-1.24129	0.217588	0.810228	no
AKR1C3	-0.311802	9.87366	-1.24121	0.217618	0.810228	no
BCAM	0.226112	15.2118	1.24101	0.217692	0.810228	no
ASGR1	-0.542929	10.6331	-1.24068	0.217814	0.810228	no
PKHD1	-1.57102	6.04476	-1.24047	0.217889	0.810228	no
CAPN7	0.344946	11.2043	1.23989	0.218103	0.810228	no
LTBR	-0.344948	8.99436	-1.23859	0.21858	0.810228	no
RNF150	-0.324369	12.0475	-1.23679	0.219245	0.810228	no
PLD3	0.217118	14.5982	1.23667	0.219292	0.810228	no
LGALS1	-0.384089	10.4518	-1.23525	0.219816	0.810455	no
ADGRV1	-0.472126	6.35058	-1.22936	0.222005	0.816812	no
PPIB	0.244741	13.6707	1.22703	0.222876	0.817931	no
PDCD6	0.277959	13.1057	1.22605	0.223242	0.817931	no
C2	0.33876	14.5664	1.2235	0.224199	0.81818	no
IL10RB	0.376531	13.6176	1.22339	0.224242	0.81818	no
MYO1C	-0.619998	8.90688	-1.22035	0.225385	0.820644	no
GM2A	-0.294239	20.5813	-1.21544	0.227242	0.822943	no
ISLR	0.204945	16.3431	1.21493	0.227437	0.822943	no
GP1BA	-0.427332	13.1629	-1.21265	0.228303	0.822943	no
ADGRL2	-0.265543	11.3579	-1.21264	0.228306	0.822943	no
CPNE5	0.232912	9.89321	1.2125	0.228361	0.822943	no
PGK1	0.261034	13.2517	1.20585	0.2309	0.830197	no
ACP1	0.64685	13.9656	1.20476	0.23132	0.830197	no
MAG	-0.388924	11.1383	-1.20346	0.23182	0.830295	no
MIOX	-0.342019	11.5758	-1.19993	0.233182	0.833472	no
DSC2	0.218646	16.5897	1.19452	0.235281	0.835211	no
H1.2	0.309638	17.2295	1.19431	0.235364	0.835211	no
TPST1	-0.311531	9.13843	-1.194	0.235482	0.835211	no
C8G	-0.495345	10.2242	-1.19377	0.235572	0.835211	no
IGSF8	0.244191	17.1051	1.18766	0.237961	0.839131	no
BTLA	-0.390564	12.5031	-1.18708	0.238187	0.839131	no
SDK1	-0.327735	12.421	-1.18537	0.238858	0.839131	no
CA1	-0.476519	14.1026	-1.18517	0.238936	0.839131	no
TNFRSF11A	0.315718	12.0741	1.18461	0.239157	0.839131	no
ALDH7A1	0.234636	12.7394	1.18362	0.239547	0.839131	no
CORO1B	-0.307791	8.86819	-1.17754	0.241952	0.84587	no
FUCA1	0.259506	14.1643	1.17596	0.24258	0.846377	no
AKR7A2	-0.321074	9.37814	-1.17159	0.244323	0.849153	no
NEO1	0.189482	14.3637	1.17036	0.244813	0.849153	no
COLEC12	0.4031	16.1547	1.17033	0.244827	0.849153	no
TPM4	0.482983	9.35524	1.16662	0.246313	0.852623	no
MADCAM1	0.311143	16.0257	1.16328	0.247661	0.854255	no
RNF149	0.242379	14.8028	1.16304	0.247758	0.854255	no
MYO1D	0.419384	9.30945	1.15259	0.252002	0.860553	no
HSPA5	0.344303	12.9415	1.15228	0.252126	0.860553	no
ACTN1	-0.362835	11.978	-1.14929	0.253351	0.860553	no
ASPDH	0.552059	13.7317	1.14794	0.253906	0.860553	no
PKLR	0.329497	11.0492	1.14794	0.253907	0.860553	no
AMY2A	0.284804	17.041	1.14702	0.254287	0.860553	no
SERPINB12	0.427559	8.77888	1.14616	0.254638	0.860553	no
LRFN1	0.83091	14.633	1.14463	0.255268	0.860553	no
CDH19	0.29907	13.495	1.14382	0.255602	0.860553	no
KLK11	0.343354	13.2889	1.14318	0.255868	0.860553	no
GLB1	0.2441	15.6301	1.13988	0.257231	0.860553	no
KLK1	0.378979	18.855	1.13983	0.257252	0.860553	no
PRRT3	-0.565649	13.3373	-1.13888	0.257647	0.860553	no
GLOD4	0.282154	12.7688	1.138	0.258015	0.860553	no
WASHC5	1.11644	12.2898	1.13695	0.258451	0.860553	no
EPHA1	-0.356354	14.5767	-1.13344	0.259914	0.860553	no
CLTRN	0.514924	9.90616	1.13141	0.260761	0.860553	no
GPX3	0.22385	15.6301	1.13141	0.260761	0.860553	no
INSR	-0.698701	10.734	-1.13068	0.261065	0.860553	no
BHMT	0.322042	14.0952	1.13019	0.26127	0.860553	no
GPA33	-0.326344	12.4872	-1.12921	0.261682	0.860553	no
PRG2	0.213465	15.2829	1.12833	0.262051	0.860553	no
LCAT	0.189327	15.2179	1.1279	0.262234	0.860553	no
ANXA5	0.279788	14.1052	1.12495	0.263476	0.860553	no
PGM2	0.596601	11.9164	1.12431	0.263743	0.860553	no
CD5	-0.247438	10.1329	-1.12365	0.264023	0.860553	no
NAGA	0.228103	15.0355	1.1206	0.265314	0.860553	no
HSPA2	-0.442176	9.80395	-1.1206	0.265315	0.860553	no
KLK2	-0.476152	9.52244	-1.11981	0.265646	0.860553	no
OSCAR	0.218759	16.5209	1.11907	0.265961	0.860553	no
KLRK1	0.239827	11.9217	1.1189	0.266034	0.860553	no
KLRC4KLRK1	0.239827	11.9217	1.1189	0.266034	0.860553	no
PRDX4	-0.471561	8.46315	-1.11829	0.266292	0.860553	no
RAB27A	-0.369222	9.95453	-1.11752	0.26662	0.860553	no
EHD4	-0.352143	11.0717	-1.11722	0.266747	0.860553	no
ALDH1L1	0.356459	11.6499	1.10977	0.26993	0.868175	no
OMD	-0.445198	12.8832	-1.108	0.270688	0.868175	no
GPNMB	0.203232	14.9168	1.10738	0.270957	0.868175	no
GLRX	0.219122	15.6451	1.10445	0.272216	0.868175	no
NUCB1	0.307685	14.0772	1.10265	0.272997	0.868175	no
NAMPT	-0.389447	8.66248	-1.10262	0.273005	0.868175	no
LRP12	-0.364265	10.5909	-1.10195	0.273298	0.868175	no
CD320	0.258535	16.8083	1.10101	0.273706	0.868175	no
XYLT2	-0.520366	8.10414	-1.09922	0.274479	0.868175	no
DSTN	0.419376	11.6237	1.09756	0.275202	0.868175	no
SLC12A3	-0.356302	11.591	-1.09656	0.275637	0.868175	no
PODXL2	-0.213133	12.9366	-1.09631	0.275746	0.868175	no
ASRGL1	-0.355957	10.0113	-1.09598	0.275889	0.868175	no
C1RL	0.160311	16.8356	1.09564	0.276035	0.868175	no
PTGDS	0.244681	21.777	1.0927	0.27732	0.870655	no
CRISPLD2	-0.391101	10.1992	-1.08874	0.27905	0.871669	no
KIAA1549	0.477258	9.04012	1.08857	0.279128	0.871669	no
HPGD	-0.316216	10.4187	-1.08528	0.280573	0.871669	no
TRPV5	0.271742	11.4916	1.08502	0.28069	0.871669	no
ALPI	0.373321	12.2843	1.08315	0.281511	0.871669	no
TMED1	0.274761	11.5496	1.08276	0.281686	0.871669	no
ERO1A	0.364084	9.43292	1.08229	0.281895	0.871669	no
SRI	0.281591	12.9054	1.08171	0.282149	0.871669	no
ENG	0.16317	14.0819	1.08131	0.282326	0.871669	no
KIRREL1	0.177704	14.4734	1.07793	0.283823	0.871669	no
PRAP1	-0.475987	12.3027	-1.07435	0.285417	0.871669	no
TNFRSF8	-0.316938	10.6475	-1.07391	0.28561	0.871669	no
BDH2	0.17252	12.2783	1.07269	0.286157	0.871669	no
TPMT	-0.261694	9.82757	-1.07182	0.286546	0.871669	no
FLNC	0.220273	15.8252	1.07122	0.286812	0.871669	no
DSP	0.625343	9.68138	1.06951	0.28758	0.871669	no
MUC20	0.252171	13.1173	1.06949	0.287587	0.871669	no
UNC5C	0.232405	11.474	1.06933	0.28766	0.871669	no
PTGR1	0.294806	11.3392	1.06878	0.287907	0.871669	no
VCAN	0.253547	13.8631	1.0675	0.288481	0.871669	no
USP47	0.444475	17.7729	1.06642	0.288967	0.871669	no
ACP3	-0.305411	18.4233	-1.06603	0.289139	0.871669	no
DPT	0.208161	16.3211	1.06273	0.290627	0.871669	no
CD82	0.216333	8.301	1.06184	0.29103	0.871669	no
MYDGF	-0.329924	12.4542	-1.06127	0.291285	0.871669	no
TXN	0.206079	15.5298	1.06123	0.291304	0.871669	no
HMCN1	0.20416	16.7141	1.06089	0.291459	0.871669	no
PLXNB1	-0.427455	9.0561	-1.06069	0.29155	0.871669	no
VWA7	-0.310274	9.34537	-1.05071	0.296087	0.877917	no
RFX7	0.408064	11.1593	1.05012	0.296357	0.877917	no
ADH6	0.283058	9.6379	1.04822	0.297225	0.877917	no
HPX	-0.248493	18.3337	-1.04739	0.297604	0.877917	no
APOB	0.644283	6.88361	1.0473	0.297648	0.877917	no
CLEC9A	-0.271722	9.50721	-1.04723	0.297678	0.877917	no
CDH16	0.160913	13.2919	1.04578	0.298345	0.877917	no
LIFR	-0.309175	10.2023	-1.04476	0.298812	0.877917	no
NID1	0.167478	18.2611	1.04353	0.299378	0.877917	no
LAMP2	0.271741	19.7585	1.04291	0.299664	0.877917	no
LYVE1	-0.278322	18.6483	-1.04236	0.299919	0.877917	no
TCAP	0.328004	8.13666	1.04197	0.300099	0.877917	no
TMEM256	0.275093	15.2011	1.03971	0.301143	0.877917	no
FZD1	-0.28796	12.3836	-1.03955	0.301215	0.877917	no
PRSS2	-0.331652	11.6842	-1.03953	0.301227	0.877917	no
CALCA	-0.354036	10.6381	-1.03863	0.301643	0.877917	no
PLG	-0.221686	16.8112	-1.03642	0.302663	0.879427	no
FOLH1	-0.40085	7.67873	-1.03029	0.305519	0.886256	no
DLAT	-0.329824	10.2169	-1.02851	0.306349	0.886719	no
RBKS	-0.241238	11.0091	-1.0268	0.307149	0.886719	no
PRDX2	0.258623	14.325	1.02429	0.308329	0.886719	no
SOD1	0.263254	15.7463	1.02381	0.308551	0.886719	no
PNP	-0.204415	11.5268	-1.02284	0.309007	0.886719	no
SERPINB3	0.411987	12.2841	1.0208	0.309969	0.886719	no
IGFBP5	0.308581	13.8445	1.01933	0.310661	0.886719	no
IGF2	-0.418476	10.9232	-1.01902	0.310807	0.886719	no
CFHR2	-0.394305	12.7926	-1.01878	0.310923	0.886719	no
IGFL1	0.305799	10.6915	1.01863	0.310993	0.886719	no
UBL7	-0.132208	10.7932	-1.01812	0.311236	0.886719	no
CFI	0.254141	15.5486	1.01522	0.312605	0.889178	no
TNFRSF1A	0.176525	13.6948	1.0112	0.314515	0.889426	no
GGCT	0.232773	13.1328	1.01106	0.314583	0.889426	no
GATM	-0.495718	8.83079	-1.01083	0.314694	0.889426	no
GPD1	0.267238	12.8988	1.01077	0.31472	0.889426	no
SLURP2	0.215063	18.879	1.00954	0.315309	0.889658	no
SERPINI1	0.214561	13.4833	1.00812	0.315983	0.889821	no
ACTR2	0.235775	11.0355	1.00301	0.318433	0.889821	no
RAB11B	-0.464849	10.4406	-1.00028	0.319743	0.889821	no
LCP1	-0.417629	12.6523	-0.999786	0.319981	0.889821	no
BMPR2	-0.198408	14.2274	-0.996905	0.32137	0.889821	no
GAPDH	0.315712	14.2815	0.996678	0.32148	0.889821	no
PPL	0.40084	9.33791	0.99578	0.321914	0.889821	no
HPD	-0.294292	11.5144	-0.994927	0.322326	0.889821	no
DBI	-0.24278	13.8854	-0.994797	0.322389	0.889821	no
CTTN	0.382163	17.0309	0.99443	0.322567	0.889821	no
GDA	0.292024	10.6131	0.994325	0.322617	0.889821	no
TGFBR2	0.29852	14.5664	0.993368	0.323081	0.889821	no
MAL2	-0.302722	12.2008	-0.993262	0.323133	0.889821	no
COPB2	-0.237598	9.55588	-0.992758	0.323377	0.889821	no
KRT10	0.261399	15.9997	0.990167	0.324634	0.889821	no
ADM	-0.293198	11.6969	-0.989391	0.325012	0.889821	no
PODXL	0.186225	17.2009	0.987138	0.326109	0.889821	no
IGFBP1	0.359552	12.5318	0.986887	0.326232	0.889821	no
NSFL1C	0.27594	16.0606	0.986723	0.326312	0.889821	no
NUDT5	-0.22335	10.846	-0.985834	0.326746	0.889821	no
MGAM	0.24197	17.0652	0.984428	0.327432	0.889821	no
CANT1	0.243584	12.3522	0.984195	0.327546	0.889821	no
HYOU1	-0.330313	11.2093	-0.983623	0.327826	0.889821	no
HBB	-0.55111	15.1059	-0.983442	0.327915	0.889821	no
MPO	-0.669497	11.772	-0.982553	0.32835	0.889821	no
UPB1	-0.153566	8.69395	-0.981097	0.329064	0.889821	no
CCT3	-0.33901	8.97091	-0.98091	0.329155	0.889821	no
HSPE1	0.263768	14.0328	0.979969	0.329617	0.889821	no
MTHFD1	-0.288404	9.75818	-0.976716	0.331217	0.889821	no
TGM2	0.276704	12.6124	0.976338	0.331403	0.889821	no
CD59	-0.240704	23.173	-0.975853	0.331642	0.889821	no
LAMC2	0.226879	12.5924	0.975763	0.331687	0.889821	no
C1orf116	-0.296208	9.77096	-0.974095	0.33251	0.889821	no
CBR3	-0.225078	12.2737	-0.972726	0.333186	0.889821	no
SPAG9	0.510915	10.1235	0.972397	0.333349	0.889821	no
ADH5	0.171496	12.2233	0.96885	0.335106	0.889821	no
PON2	-0.474069	10.1603	-0.968175	0.335442	0.889821	no
MYH9	-0.444034	9.33	-0.967151	0.33595	0.889821	no
COMP	0.185529	16.0492	0.966914	0.336068	0.889821	no
RTN4RL2	0.184917	15.0646	0.966055	0.336496	0.889821	no
FAT4	0.187119	12.4918	0.965953	0.336546	0.889821	no
ZP3	-0.384672	8.8347	-0.965722	0.336661	0.889821	no
PDGFA	-0.44848	9.74509	-0.961592	0.338722	0.89392	no
TXNDC16	-0.951994	10.9961	-0.960489	0.339273	0.894031	no
NFASC	0.166741	11.6075	0.958443	0.340298	0.895388	no
MXRA5	-0.408941	9.71369	-0.95644	0.341303	0.896415	no
MIA2	-0.391481	12.9979	-0.955379	0.341837	0.896415	no
MCAM	0.219927	15.1103	0.954148	0.342456	0.896415	no
EFNA2	-0.239615	11.3689	-0.9534	0.342833	0.896415	no
LAP3	0.53802	8.06305	0.952587	0.343243	0.896415	no
GP6	0.182602	15.8321	0.950936	0.344076	0.897255	no
ADGRB3	0.267308	11.5685	0.947909	0.345606	0.89991	no
GLMP	-0.273	10.6194	-0.944634	0.347268	0.902896	no
C6orf120	-0.306046	11.9473	-0.94278	0.348211	0.904008	no
PRSS27	0.411329	10.1346	0.939687	0.349787	0.905446	no
PROM2	0.23594	12.5868	0.93826	0.350516	0.905446	no
DSG1	0.149322	13.0447	0.936842	0.351241	0.905446	no
CPNE3	-0.30094	10.6256	-0.936677	0.351325	0.905446	no
CHIT1	0.367832	9.49455	0.935721	0.351815	0.905446	no
GOT1	0.185645	12.9119	0.935633	0.35186	0.905446	no
MILR1	-0.305719	10.1516	-0.931542	0.35396	0.906702	no
SLC44A4	0.379425	12.2863	0.931089	0.354193	0.906702	no
UBE2N	0.312617	9.76515	0.930927	0.354276	0.906702	no
MRC1	-0.52308	10.4189	-0.930658	0.354414	0.906702	no
ARL15	0.290911	9.1109	0.928189	0.355687	0.907755	no
ARHGDIB	-0.321931	9.9587	-0.926068	0.356782	0.907755	no
STARD10	-0.194238	9.39583	-0.926034	0.3568	0.907755	no
PEAR1	-0.175638	10.8335	-0.92585	0.356895	0.907755	no
IL1RAP	0.170899	14.198	0.924247	0.357724	0.908547	no
CD63	-0.331424	10.7332	-0.922875	0.358435	0.909038	no
UFD1	-0.44292	12.338	-0.921601	0.359096	0.909399	no
CERK	0.358954	11.9395	0.917757	0.361095	0.9128	no
PFN1	-0.196299	15.1105	-0.91702	0.361479	0.9128	no
SCUBE2	0.232524	14.4941	0.915654	0.362191	0.91307	no
SLC22A12	0.280044	8.06808	0.914821	0.362627	0.91307	no
SELL	0.212338	13.5812	0.913199	0.363474	0.913883	no
CLSTN1	0.206609	11.9523	0.911413	0.36441	0.913883	no
SLC12A1	-0.296474	12.6237	-0.911218	0.364512	0.913883	no
MOCS2	0.253773	14.891	0.908876	0.36574	0.914565	no
MINPP1	0.247476	11.6414	0.908713	0.365826	0.914565	no
OIT3	0.219603	12.5997	0.90598	0.367263	0.915741	no
KRT19	-0.525492	11.9282	-0.905492	0.36752	0.915741	no
EPCAM	0.271927	15.3131	0.904834	0.367867	0.915741	no
F2	-0.167047	20.5373	-0.903699	0.368465	0.915741	no
GSN	-0.204409	18.1761	-0.902865	0.368905	0.915741	no
GALNT7	0.382226	9.68143	0.899368	0.370755	0.917239	no
CREB3L2	-0.285917	9.89393	-0.895898	0.372596	0.917239	no
CD9	0.22839	16.2718	0.894711	0.373227	0.917239	no
IDS	-0.260997	11.5071	-0.894367	0.37341	0.917239	no
CRK	-0.241699	11.2563	-0.894146	0.373527	0.917239	no
ENPP7	0.294876	9.01528	0.893325	0.373965	0.917239	no
CST4	0.304758	12.7506	0.8932	0.374031	0.917239	no
FCRL1	0.190391	10.5092	0.891954	0.374695	0.917239	no
PDGFC	-0.198883	9.57426	-0.890949	0.375231	0.917239	no
HSPG2	-0.170138	22.2434	-0.89022	0.375621	0.917239	no
ADIRF	-0.429326	7.55858	-0.889698	0.3759	0.917239	no
ITGB1	0.271378	11.8984	0.887705	0.376966	0.917239	no
KRT17	0.313353	9.04602	0.8871	0.377289	0.917239	no
VCAM1	-0.260695	15.7118	-0.88624	0.37775	0.917239	no
FDX1	0.284231	12.9562	0.885056	0.378385	0.917239	no
TMEM132A	0.46044	8.97763	0.884467	0.378701	0.917239	no
VAMP2	-0.365956	9.83196	-0.884403	0.378735	0.917239	no
COCH	0.249879	14.5335	0.882629	0.379689	0.917239	no
DNPH1	-0.177021	13.0336	-0.882459	0.37978	0.917239	no
CALR	-0.252433	13.239	-0.882121	0.379962	0.917239	no
HPN	0.157641	12.1804	0.880788	0.380679	0.9176	no
SERPINB1	0.374835	9.81403	0.879834	0.381193	0.9176	no
MIA3	0.197868	13.4695	0.878932	0.38168	0.9176	no
TFR2	-0.251466	12.6931	-0.876692	0.382889	0.918827	no
PTPA	0.188888	10.0571	0.875621	0.383468	0.918827	no
GRN	-0.302781	15.2041	-0.875081	0.383761	0.918827	no
EIF6	0.175038	15.081	0.872765	0.385015	0.920575	no
SLC10A3	0.232945	9.80367	0.871692	0.385598	0.920713	no
PPP1CB	-0.280197	9.24569	-0.870705	0.386134	0.92074	no
SPOCK1	0.277725	12.7513	0.868117	0.387541	0.922843	no
SERPINB13	0.331023	9.53069	0.866114	0.388633	0.922932	no
ROR1	0.148358	13.711	0.86357	0.390023	0.922932	no
FSHB	-0.298327	10.9966	-0.863109	0.390275	0.922932	no
SERPINC1	0.23122	15.1989	0.863027	0.390319	0.922932	no
SPINT2	0.181325	17.4269	0.861335	0.391246	0.922932	no
AGRP	0.394747	10.9524	0.860036	0.391958	0.922932	no
MERTK	0.450704	11.4216	0.858438	0.392835	0.922932	no
PGC	-0.393924	13.4844	-0.858127	0.393005	0.922932	no
SPRR1A	0.48709	12.6029	0.857622	0.393283	0.922932	no
PLXND1	-0.255287	11.629	-0.856444	0.39393	0.922932	no
STX3	0.206803	8.70218	0.855913	0.394223	0.922932	no
IGFBP6	0.27859	12.0775	0.855434	0.394486	0.922932	no
GSTP1	0.1691	14.4794	0.854863	0.394801	0.922932	no
AGT	0.242337	15.41	0.854608	0.394941	0.922932	no
SPARCL1	-0.219067	15.612	-0.853474	0.395566	0.923163	no
PSMD2	-0.273546	11.9532	-0.852066	0.396343	0.923208	no
KLRB1	-0.214427	12.5195	-0.851533	0.396638	0.923208	no
SCGB1A1	-0.366221	18.7823	-0.845365	0.400054	0.926724	no
FAM3D	-0.219276	9.85397	-0.844576	0.400492	0.926724	no
SEMA7A	0.280009	9.40399	0.844022	0.4008	0.926724	no
FCN2	-0.362202	12.1659	-0.843859	0.400891	0.926724	no
CAB39	-0.390358	11.375	-0.840585	0.402714	0.926724	no
CST2	-0.342367	11.1387	-0.839826	0.403137	0.926724	no
IGFBP7	0.233957	17.9887	0.839425	0.403361	0.926724	no
CDH8	-0.330687	12.1661	-0.83894	0.403631	0.926724	no
EMC10	-0.21566	9.79355	-0.837439	0.40447	0.926724	no
MMRN2	0.193344	15.9537	0.837202	0.404603	0.926724	no
FLRT3	0.179042	12.1728	0.835697	0.405445	0.926724	no
TNXB	-0.180354	15.6113	-0.835506	0.405552	0.926724	no
CD93	0.192462	13.6213	0.833756	0.406532	0.926724	no
VWA1	0.212303	11.06	0.831832	0.407612	0.926724	no
KRT7	-0.505746	9.90967	-0.831342	0.407888	0.926724	no
ST6GAL1	-0.257206	9.77088	-0.830927	0.408121	0.926724	no
KIF12	0.226442	9.30633	0.830644	0.40828	0.926724	no
OLFM4	0.18569	14.6689	0.828529	0.40947	0.926724	no
ATP6V1A	-0.327867	13.2355	-0.827549	0.410022	0.926724	no
PLS1	0.226404	9.28178	0.826654	0.410527	0.926724	no
BCAN	-0.207777	10.7372	-0.826308	0.410722	0.926724	no
PGAM1	0.300048	11.4814	0.826201	0.410783	0.926724	no
GUCA2A	0.23032	16.6337	0.825301	0.41129	0.926724	no
ARRDC1	-0.214968	11.8434	-0.824671	0.411646	0.926724	no
QDPR	0.213478	12.639	0.823179	0.41249	0.926724	no
APEH	0.215754	12.1631	0.822653	0.412787	0.926724	no
FBLN1	-0.263355	16.7035	-0.821643	0.413359	0.926724	no
MAN1B1	-0.362633	7.33511	-0.821222	0.413598	0.926724	no
FREM2	0.206244	13.0078	0.820385	0.414072	0.926724	no
SLC22A6	-0.276186	9.12593	-0.819973	0.414306	0.926724	no
AMY2B	-0.224235	14.1456	-0.818945	0.414889	0.926724	no
LRG1	-0.328149	18.9414	-0.81867	0.415046	0.926724	no
ECI1	-0.243848	10.2089	-0.817599	0.415654	0.926902	no
TSPAN1	0.231071	13.9956	0.816604	0.41622	0.926908	no
LAMA4	-0.202628	10.9343	-0.815738	0.416713	0.926908	no
CLIC4	-0.302641	7.87085	-0.812003	0.418841	0.930464	no
FGF9	-0.18918	9.52904	-0.809139	0.420479	0.931508	no
LILRB1	-0.18269	9.86902	-0.808902	0.420615	0.931508	no
SPRR1B	0.469837	12.055	0.808385	0.42091	0.931508	no
CTSO	-0.215878	12.1617	-0.80747	0.421434	0.931508	no
ARPC1A	-0.168035	8.56428	-0.805645	0.422481	0.932647	no
SIAE	-0.206066	15.5003	-0.80245	0.424317	0.935523	no
EDAR	-0.297288	12.3017	-0.799611	0.425952	0.93795	no
WIPF2	-0.215479	10.5032	-0.796891	0.427523	0.939767	no
YWHAZ	-0.346447	13.9219	-0.795978	0.428051	0.939767	no
TXNL1	0.328719	10.3187	0.795402	0.428384	0.939767	no
CFHR5	-0.181616	13.8874	-0.793686	0.429378	0.940267	no
APOD	-0.188046	22.4903	-0.793158	0.429683	0.940267	no
CNDP1	-0.287157	9.96081	-0.790975	0.43095	0.941154	no
PRADC1	-0.290761	10.069	-0.7872	0.433146	0.941154	no
RBP5	0.17736	13.8176	0.785989	0.433851	0.941154	no
EPHB2	0.144865	12.5861	0.78475	0.434574	0.941154	no
JUP	0.187016	9.35908	0.783892	0.435074	0.941154	no
MTURN	-0.160416	7.71375	-0.78347	0.435321	0.941154	no
CD55	-0.146912	19.4088	-0.779721	0.437514	0.941154	no
HGD	-0.245793	8.17144	-0.779562	0.437607	0.941154	no
MRGPRF	-0.218357	12.1981	-0.77801	0.438517	0.941154	no
SERPINF1	0.243504	13.1033	0.77624	0.439556	0.941154	no
TNFRSF1B	0.186184	14.0632	0.776045	0.439671	0.941154	no
PRH1	-0.289149	10.7019	-0.775511	0.439984	0.941154	no
PRH2	-0.289149	10.7019	-0.775511	0.439984	0.941154	no
ST3GAL6	0.244153	15.6401	0.775397	0.440052	0.941154	no
TAGLN2	0.254554	13.1795	0.773888	0.440939	0.941154	no
LAMB2	0.177279	13.6755	0.772328	0.441858	0.941154	no
ESAM	0.17858	15.4488	0.771628	0.44227	0.941154	no
FGA	0.237708	15.9639	0.770343	0.443028	0.941154	no
MUC1	0.166898	15.985	0.769684	0.443417	0.941154	no
SLC5A12	0.359475	7.98699	0.769666	0.443428	0.941154	no
RENBP	0.267251	11.0197	0.769142	0.443737	0.941154	no
HS6ST2	0.1933	9.60638	0.767643	0.444624	0.941154	no
NT5C	-0.242456	11.2124	-0.76753	0.44469	0.941154	no
PACSIN3	0.161898	9.66934	0.766041	0.445571	0.941154	no
LRP3	0.364464	8.49696	0.765552	0.445861	0.941154	no
BLMH	-0.348451	9.95067	-0.763728	0.446942	0.941154	no
PPIC	-0.209885	13.0394	-0.760842	0.448656	0.941154	no
FSTL3	-0.258948	10.5456	-0.760369	0.448937	0.941154	no
CALU	-0.172937	11.539	-0.758778	0.449884	0.941154	no
TCN1	-0.286259	8.93411	-0.755254	0.451985	0.941154	no
CPZ	0.165375	16.3184	0.755099	0.452078	0.941154	no
STOM	0.220797	12.0267	0.75425	0.452584	0.941154	no
IGFBP3	0.115904	16.5462	0.752657	0.453537	0.941154	no
EGFR	-0.235755	10.3236	-0.751094	0.454473	0.941154	no
CRYL1	0.180884	11.4807	0.748571	0.455985	0.941154	no
HTRA1	0.21687	12.3938	0.748522	0.456014	0.941154	no
ACTB	0.235157	15.6803	0.748448	0.456059	0.941154	no
QPCT	0.219547	14.4913	0.747458	0.456653	0.941154	no
KHK	-0.293652	11.2514	-0.744856	0.458217	0.941154	no
KRT8	0.247122	13.2534	0.7418	0.460058	0.941154	no
FAM151A	0.148502	15.5861	0.741662	0.460142	0.941154	no
FOLR2	-0.260569	12.7564	-0.740758	0.460687	0.941154	no
RNASET2	0.167605	16.2884	0.740143	0.461058	0.941154	no
COL12A1	-0.183565	17.0574	-0.739985	0.461154	0.941154	no
CEACAM1	0.158294	12.6605	0.739758	0.461291	0.941154	no
LAMTOR5	0.191146	10.1265	0.738319	0.46216	0.941154	no
LCN2	-0.199482	15.107	-0.738303	0.46217	0.941154	no
CPXM2	0.161135	9.36203	0.737947	0.462385	0.941154	no
TSTD1	0.276353	10.6689	0.736364	0.463343	0.941154	no
YBX3	0.39708	11.6755	0.736349	0.463352	0.941154	no
AMBP	-0.152251	24.3229	-0.735642	0.46378	0.941154	no
C4BPB	0.2396	11.5955	0.734653	0.46438	0.941154	no
C8B	-0.331139	13.2413	-0.734492	0.464478	0.941154	no
GLUL	0.254041	10.0967	0.734132	0.464696	0.941154	no
DPP7	0.170143	14.3903	0.733735	0.464936	0.941154	no
IL6ST	0.118833	13.9711	0.732771	0.465522	0.941154	no
LYPD6B	0.164593	9.83236	0.732637	0.465603	0.941154	no
FZD9	-0.139383	12.4338	-0.730986	0.466606	0.941154	no
NOTCH1	-0.183241	9.49423	-0.72972	0.467376	0.941154	no
FXYD2	0.269157	15.219	0.729452	0.467539	0.941154	no
MFGE8	-0.273019	12.7217	-0.728823	0.467922	0.941154	no
NECTIN2	0.116437	16.5618	0.727854	0.468512	0.941154	no
ALDOC	0.149949	9.99344	0.72739	0.468795	0.941154	no
DNASE2	0.156292	15.3042	0.727013	0.469025	0.941154	no
PSMB1	-0.311093	9.5892	-0.726971	0.46905	0.941154	no
MIEN1	0.141809	17.8041	0.725901	0.469703	0.941154	no
PI16	-0.178616	15.7833	-0.724614	0.470489	0.941154	no
FREM1	-0.407591	10.877	-0.724267	0.470701	0.941154	no
NID2	-0.261934	11.8247	-0.723982	0.470875	0.941154	no
AZU1	-0.381865	10.6557	-0.723577	0.471123	0.941154	no
TGFBR1	0.159309	13.136	0.723167	0.471373	0.941154	no
PTGFRN	-0.148385	10.8844	-0.723011	0.471468	0.941154	no
HEXA	0.16618	14.7182	0.722947	0.471507	0.941154	no
APOA1	0.2706	15.1281	0.721082	0.472649	0.941154	no
NRP1	-0.254012	8.28045	-0.720405	0.473063	0.941154	no
RNASE1	-0.124101	22.2565	-0.718958	0.47395	0.941154	no
GALE	0.233125	17.2497	0.717661	0.474746	0.941154	no
LMAN2	-0.12915	20.2007	-0.711777	0.478366	0.941154	no
VAV3	0.169655	14.0357	0.709673	0.479664	0.941154	no
FETUB	0.23923	13.0191	0.709053	0.480047	0.941154	no
SUSD5	-0.22432	14.1875	-0.708473	0.480405	0.941154	no
SCPEP1	0.203561	14.2826	0.70839	0.480456	0.941154	no
S100A4	-0.371356	13.0007	-0.708147	0.480606	0.941154	no
PRKAR2A	-0.245275	9.69254	-0.707866	0.48078	0.941154	no
LAG3	-0.242424	10.2379	-0.707151	0.481222	0.941154	no
DNASE1	0.155175	16.578	0.706736	0.481479	0.941154	no
PLXDC2	-0.14207	12.393	-0.706384	0.481697	0.941154	no
BROX	0.137803	12.6483	0.705812	0.482051	0.941154	no
NF2	0.382528	9.87449	0.704688	0.482747	0.941154	no
OGN	-0.305004	12.1573	-0.70451	0.482857	0.941154	no
TCP1	0.28098	6.51122	0.703586	0.48343	0.941154	no
PLA1A	0.355004	7.24042	0.70342	0.483533	0.941154	no
CEACAM5	-0.205717	10.3892	-0.701728	0.484583	0.941154	no
MUC13	0.284544	9.41424	0.701308	0.484844	0.941154	no
SPRR2A	0.435238	10.1845	0.701249	0.48488	0.941154	no
VPS37D	0.26377	11.0887	0.701038	0.485011	0.941154	no
SPP1	0.292275	20.15	0.700868	0.485117	0.941154	no
EFNB1	0.122478	15.2856	0.699567	0.485925	0.941154	no
APP	0.132601	16.0874	0.697995	0.486903	0.941154	no
KLK13	0.218746	10.5053	0.69753	0.487193	0.941154	no
MUC5AC	-0.288274	11.1747	-0.697472	0.487229	0.941154	no
HGFAC	0.151053	13.2596	0.696851	0.487616	0.941154	no
ALAD	-0.208136	10.7189	-0.696485	0.487844	0.941154	no
CHL1	0.172634	13.8125	0.694152	0.489299	0.941154	no
TTN	0.154941	14.8427	0.69321	0.489887	0.941154	no
VIPR1	-0.211275	10.2056	-0.692673	0.490223	0.941154	no
MGAT2	0.2749	11.4716	0.692315	0.490446	0.941154	no
DYNC1H1	0.288726	12.5061	0.692296	0.490458	0.941154	no
C7	0.146893	17.3379	0.689618	0.492133	0.941154	no
LEAP2	0.197342	19.5291	0.688265	0.492981	0.941154	no
FAM234A	0.182854	11.016	0.686754	0.493929	0.941154	no
PRSS8	0.134168	16.112	0.686505	0.494085	0.941154	no
NIT2	0.156172	11.7782	0.686392	0.494156	0.941154	no
HEPACAM2	-0.356647	10.8599	-0.685755	0.494555	0.941154	no
TTR	-0.179719	15.341	-0.685694	0.494594	0.941154	no
EFHD2	-0.427685	6.8254	-0.685586	0.494662	0.941154	no
COL28A1	-0.171503	14.0289	-0.685139	0.494942	0.941154	no
CDH1	-0.147724	19.8082	-0.684996	0.495032	0.941154	no
DCTN2	-0.183863	15.7104	-0.684262	0.495494	0.941154	no
ORM2	-0.219819	18.6941	-0.684253	0.495499	0.941154	no
MAN2A2	-0.257565	8.36273	-0.684077	0.49561	0.941154	no
RNASE2	0.13215	20.9111	0.683846	0.495755	0.941154	no
CDH20	-0.188848	9.68407	-0.683377	0.49605	0.941154	no
FLNA	0.125996	16.1304	0.680126	0.498096	0.944016	no
SLIT3	-0.176812	11.2127	-0.677737	0.499603	0.945851	no
AOC1	0.181709	13.2572	0.674187	0.501847	0.949075	no
SLC39A14	-0.133841	10.8438	-0.672417	0.502968	0.95001	no
BLVRA	0.182882	9.07868	0.671395	0.503616	0.95001	no
CD74	-0.150721	13.7059	-0.670265	0.504333	0.95001	no
ARG1	0.267852	10.2626	0.668096	0.505709	0.95001	no
GSTM3	0.178038	11.9242	0.667861	0.505859	0.95001	no
EGF	0.168497	18.0013	0.667187	0.506288	0.95001	no
C1orf56	-0.269259	9.35278	-0.667163	0.506303	0.95001	no
CR1	-0.407014	8.98175	-0.666582	0.506672	0.95001	no
RTN4R	0.175226	12.4253	0.662891	0.509023	0.952987	no
DPP4	0.139687	15.2374	0.66122	0.510089	0.952987	no
THSD7A	0.154418	9.10766	0.658709	0.511693	0.952987	no
ATP6AP2	0.183207	13.3425	0.657556	0.512431	0.952987	no
APOM	0.151768	16.3666	0.657098	0.512724	0.952987	no
DDAH1	0.21793	13.1565	0.657031	0.512767	0.952987	no
TNC	-0.138569	14.9682	-0.655264	0.513898	0.952987	no
CYCS	-0.175089	12.2369	-0.655217	0.513928	0.952987	no
CDH22	-0.193957	10.1732	-0.653397	0.515096	0.952987	no
RCN1	-0.159036	8.14257	-0.64935	0.517696	0.952987	no
AHCY	0.119076	13.0322	0.64844	0.518281	0.952987	no
ITM2B	0.141623	9.61959	0.646739	0.519377	0.952987	no
ZG16B	0.204245	13.4687	0.646638	0.519442	0.952987	no
HNMT	0.221039	10.6871	0.645681	0.520059	0.952987	no
MELTF	0.167987	14.4648	0.64449	0.520828	0.952987	no
MEGF8	0.160044	13.9301	0.644241	0.520988	0.952987	no
PCDH9	0.167563	12.4455	0.644192	0.52102	0.952987	no
APOC3	-0.272596	10.9737	-0.639617	0.523978	0.952987	no
PTK7	0.112433	13.0318	0.639417	0.524107	0.952987	no
FGL2	-0.303198	9.31129	-0.638479	0.524715	0.952987	no
GALC	0.237319	11.0612	0.638112	0.524952	0.952987	no
CYB5A	-0.293175	8.51384	-0.63808	0.524973	0.952987	no
COLEC10	-0.217774	9.52416	-0.638069	0.52498	0.952987	no
PGLYRP1	-0.118739	19.2229	-0.637368	0.525435	0.952987	no
DNER	0.13221	15.1127	0.637184	0.525554	0.952987	no
DPRX	-0.215738	10.4645	-0.636505	0.525995	0.952987	no
FZD6	-0.200675	9.68739	-0.63626	0.526153	0.952987	no
VASN	0.181844	18.7555	0.63595	0.526355	0.952987	no
CEACAM8	0.203123	15.3149	0.63574	0.526491	0.952987	no
GMFB	0.208329	10.9842	0.6356	0.526582	0.952987	no
EFEMP2	0.0883186	15.6785	0.635351	0.526743	0.952987	no
ARF6	0.200457	8.54456	0.634979	0.526985	0.952987	no
AK2	0.229848	12.2264	0.634212	0.527483	0.952987	no
ACAT1	-0.227347	10.0132	-0.633199	0.528141	0.952987	no
LRP1	0.137959	14.4824	0.633173	0.528158	0.952987	no
IL1RAPL1	-0.152897	8.23442	-0.632932	0.528315	0.952987	no
PTPRM	-0.108739	12.1053	-0.632876	0.528351	0.952987	no
CLEC7A	0.142999	13.2792	0.63159	0.529188	0.953516	no
CCT6A	0.147096	8.5018	0.630592	0.529837	0.953672	no
AKR1A1	0.168293	13.326	0.629374	0.530631	0.953672	no
CRIM1	0.0968723	12.8044	0.628524	0.531185	0.953672	no
CD99L2	0.161479	14.0325	0.628121	0.531448	0.953672	no
DDR2	0.156655	14.7121	0.624002	0.534138	0.955836	no
IGFALS	0.141295	12.7039	0.623152	0.534694	0.955836	no
RAB10	0.147984	5.95101	0.622694	0.534993	0.955836	no
C6	-0.161402	13.7515	-0.622006	0.535444	0.955836	no
PFN2	-0.112778	11.667	-0.62184	0.535553	0.955836	no
ABHD14A	-0.643028	2.66557	-0.621276	0.535922	0.955836	no
CFH	-0.20919	13.8561	-0.620161	0.536652	0.955841	no
PCDH17	0.131518	9.4414	0.618255	0.537903	0.955841	no
SERPINA1	0.184172	19.0147	0.617499	0.538399	0.955841	no
PPT2	0.107601	13.3916	0.616142	0.53929	0.955841	no
UPK3A	0.283375	9.41977	0.615461	0.539737	0.955841	no
SLC38A10	0.214597	11.9072	0.613499	0.541028	0.955841	no
ITIH1	-0.115557	12.2788	-0.613377	0.541109	0.955841	no
CRYAB	-0.165826	11.7362	-0.612471	0.541705	0.955841	no
TXNDC15	-0.121832	9.71332	-0.611323	0.542462	0.955841	no
CD5L	0.151211	15.4957	0.60944	0.543704	0.955841	no
BST1	0.140449	14.0564	0.608702	0.544191	0.955841	no
MMP9	0.151688	14.5153	0.608578	0.544272	0.955841	no
VPS37B	-0.227937	9.8173	-0.608459	0.544351	0.955841	no
JAML	-0.13963	13.3105	-0.607542	0.544956	0.955841	no
PDIA4	0.142754	10.0725	0.607187	0.545191	0.955841	no
RALB	0.187001	8.72643	0.606881	0.545393	0.955841	no
PPA1	0.301278	9.62622	0.606789	0.545454	0.955841	no
CRNN	-0.286238	10.6833	-0.603391	0.547702	0.955841	no
CAPZB	0.215327	10.6126	0.603051	0.547927	0.955841	no
CTSD	0.110277	18.0397	0.602756	0.548122	0.955841	no
LAMB1	0.116341	12.4393	0.601721	0.548808	0.955841	no
ERP44	0.129426	12.5518	0.6017	0.548822	0.955841	no
MZB1	0.136792	12.1517	0.600904	0.549351	0.955841	no
SORD	0.148089	11.9321	0.600767	0.549441	0.955841	no
SECTM1	-0.177979	19.9362	-0.599106	0.550543	0.955841	no
PTPRN	-0.1135	11.6486	-0.59844	0.550986	0.955841	no
SLC3A1	0.318806	9.3282	0.596812	0.552068	0.955841	no
TUBA4A	0.255293	8.13606	0.596297	0.55241	0.955841	no
CRYZ	0.147665	12.1757	0.596157	0.552504	0.955841	no
CX3CL1	-0.161481	13.3645	-0.595796	0.552743	0.955841	no
ENDOD1	-0.133701	16.7237	-0.595437	0.552983	0.955841	no
CAPN1	0.199899	10.4444	0.59488	0.553353	0.955841	no
COL6A1	0.147147	17.6561	0.592555	0.554902	0.957574	no
NPR3	0.157145	12.6376	0.590591	0.556212	0.958892	no
FBN1	-0.132364	17.0705	-0.587949	0.557977	0.96099	no
IQGAP1	-0.152836	12.86	-0.586375	0.559029	0.961064	no
CD163	-0.132676	14.7	-0.586247	0.559115	0.961064	no
ENPP1	0.419701	9.72052	0.584921	0.560002	0.961569	no
UCHL3	0.172466	8.72764	0.583812	0.560745	0.961569	no
EPHB4	0.117799	15.7021	0.583354	0.561052	0.961569	no
GANAB	0.303333	10.2647	0.582493	0.56163	0.961619	no
TFF1	-0.194629	18.7298	-0.581043	0.562602	0.962345	no
PLTP	-0.256096	11.5202	-0.57939	0.563712	0.963305	no
ECHS1	-0.144054	9.01199	-0.578006	0.564642	0.963956	no
CAT	-0.230842	12.6502	-0.577032	0.565297	0.964137	no
CTSZ	0.127214	15.3058	0.574619	0.566922	0.964367	no
NTNG1	-0.112729	10.4813	-0.574321	0.567123	0.964367	no
EEF1B2	-0.13007	10.9108	-0.573578	0.567624	0.964367	no
THBS1	0.149804	16.4044	0.572849	0.568115	0.964367	no
ATP6AP1	-0.178306	14.0614	-0.572454	0.568382	0.964367	no
CDC42	-0.146732	11.2694	-0.571929	0.568736	0.964367	no
AGA	0.134556	13.5348	0.569721	0.570226	0.964367	no
MAPK1	-0.142422	10.7814	-0.569376	0.57046	0.964367	no
PCDHA4	0.0939975	8.38111	0.569346	0.570479	0.964367	no
LGALS3BP	0.0971158	19.2637	0.565577	0.573029	0.964367	no
RAB14	-0.175773	11.2109	-0.564487	0.573768	0.964367	no
ATP6V0D1	-0.174501	10.9186	-0.564086	0.574039	0.964367	no
LBP	-0.222989	9.04827	-0.563328	0.574553	0.964367	no
CDA	0.201554	9.68412	0.562785	0.574921	0.964367	no
WFDC2	-0.140142	20.4638	-0.562413	0.575173	0.964367	no
S100A13	0.146469	10.6976	0.560791	0.576274	0.964367	no
VCL	-0.303465	9.37398	-0.558502	0.57783	0.964367	no
RAB21	-0.148975	8.95789	-0.557631	0.578422	0.964367	no
GPR180	-0.224362	11.7083	-0.557544	0.578481	0.964367	no
F12	0.147158	12.097	0.557332	0.578625	0.964367	no
UBA1	-0.219982	10.188	-0.556133	0.579442	0.964367	no
MRC2	-0.125858	12.0216	-0.554869	0.580302	0.964367	no
GRHPR	-0.361587	8.65374	-0.554755	0.58038	0.964367	no
ROR2	0.145381	13.2692	0.553231	0.581419	0.964367	no
PSMA6	0.134603	9.82762	0.552331	0.582033	0.964367	no
PLXNB2	0.147119	11.2401	0.552159	0.58215	0.964367	no
GBA	-0.124333	11.7852	-0.551317	0.582725	0.964367	no
GALNT18	-0.0619758	9.77933	-0.55111	0.582866	0.964367	no
TXNDC5	-0.241682	11.787	-0.550738	0.58312	0.964367	no
GCA	-0.616103	6.5547	-0.550131	0.583534	0.964367	no
BHMT2	-0.206458	10.157	-0.549163	0.584196	0.964367	no
PROZ	0.163027	16.8168	0.548369	0.584738	0.964367	no
EVPL	-0.163558	9.03768	-0.547728	0.585177	0.964367	no
NAPRT	-0.129166	9.76318	-0.547523	0.585318	0.964367	no
C4A	0.14299	12.7958	0.547273	0.585489	0.964367	no
C4B	0.14299	12.7958	0.547273	0.585489	0.964367	no
VSIG2	-0.164591	11.7158	-0.546847	0.58578	0.964367	no
AKR7A3	-0.183759	10.168	-0.544894	0.587117	0.964367	no
JAG1	-0.12988	11.2824	-0.544544	0.587357	0.964367	no
LDHA	-0.137101	12.505	-0.544463	0.587412	0.964367	no
CHI3L1	-0.23828	10.1151	-0.541927	0.589151	0.966318	no
DCD	0.192147	15.1452	0.540131	0.590384	0.967436	no
DLK1	-0.179403	14.904	-0.538541	0.591476	0.967973	no
PBLD	-0.180968	10.0277	-0.537756	0.592017	0.967973	no
MSLN	0.142031	14.6843	0.537085	0.592478	0.967973	no
ASL	-0.117438	8.4983	-0.536446	0.592918	0.967973	no
DSC1	0.200154	9.44893	0.535413	0.593629	0.968233	no
TOLLIP	-0.113012	10.4895	-0.53283	0.595409	0.970234	no
FAM3B	-0.223674	12.2049	-0.529909	0.597425	0.972616	no
LRRC19	-0.129385	12.2032	-0.52893	0.598101	0.972815	no
CD38	-0.222699	9.62948	-0.527993	0.598749	0.972967	no
ADGRE5	-0.120182	13.19	-0.524892	0.600894	0.974463	no
VSIG4	0.166121	15.8257	0.520962	0.603619	0.974463	no
ADAMTSL2	0.214033	10.0077	0.520122	0.604201	0.974463	no
RNH1	-0.168871	11.5474	-0.519532	0.604611	0.974463	no
RPS6KA3	0.42243	11.105	0.51812	0.605592	0.974463	no
LGALS7	-0.183102	10.1891	-0.517173	0.60625	0.974463	no
LGALS7B	-0.183102	10.1891	-0.517173	0.60625	0.974463	no
XYLT1	0.147223	16.8244	0.517111	0.606293	0.974463	no
BIN1	-0.146291	13.4515	-0.515774	0.607224	0.974463	no
SPINK5	-0.124587	13.1052	-0.515684	0.607286	0.974463	no
KLK3	-0.355879	16.8762	-0.515185	0.607633	0.974463	no
CPPED1	-0.171974	9.77527	-0.514072	0.608408	0.974463	no
LUM	0.147536	16.2282	0.513206	0.609011	0.974463	no
FLOT1	0.165667	10.36	0.512603	0.609432	0.974463	no
CRYM	-0.122639	11.2305	-0.512205	0.609709	0.974463	no
CPE	0.126387	15.6798	0.512141	0.609753	0.974463	no
GAA	0.0863648	18.3713	0.510806	0.610684	0.974463	no
TM7SF3	-0.235525	11.1909	-0.510754	0.610721	0.974463	no
PTER	-0.151336	11.6398	-0.509932	0.611294	0.974463	no
COL14A1	0.121485	13.113	0.508664	0.612179	0.974463	no
NECTIN1	0.124937	14.4938	0.508661	0.612182	0.974463	no
PRKCSH	0.0901808	13.3051	0.508232	0.612481	0.974463	no
IFNAR1	-0.13111	9.72136	-0.507527	0.612974	0.974463	no
GLA	0.109446	14.6044	0.506451	0.613726	0.974463	no
NPEPL1	-0.244674	8.23264	-0.505685	0.614262	0.974463	no
ABHD14B	0.109943	13.7749	0.504646	0.614989	0.974463	no
TGFBR3	0.209228	12.7011	0.503612	0.615712	0.974463	no
ACO1	0.15115	10.3056	0.501812	0.616973	0.974463	no
ACP2	-0.115615	17.5181	-0.500396	0.617966	0.974463	no
MME	0.114363	13.6725	0.500184	0.618115	0.974463	no
GPC3	0.12638	13.8483	0.500102	0.618172	0.974463	no
PROC	0.122231	10.0974	0.499753	0.618417	0.974463	no
PLBD2	0.104195	15.4302	0.496904	0.620417	0.974463	no
CD99	-0.143965	15.3049	-0.496303	0.620839	0.974463	no
FSTL1	0.0973624	14.8033	0.495914	0.621113	0.974463	no
PARK7	0.0913396	13.3501	0.494697	0.621968	0.974463	no
YWHAQ	0.129032	6.08025	0.49366	0.622698	0.974463	no
GCSH	0.154413	11.9078	0.492428	0.623565	0.974463	no
HAGH	-0.121528	12.0999	-0.492005	0.623863	0.974463	no
PEF1	-0.0609535	7.67343	-0.491806	0.624003	0.974463	no
KLK6	0.347901	12.5936	0.491514	0.624209	0.974463	no
ATP6V1H	0.189824	10.1526	0.491344	0.624328	0.974463	no
ATP5F1A	-0.202703	10.3741	-0.487933	0.626734	0.974463	no
SMPDL3A	-0.113769	12.1961	-0.486897	0.627465	0.974463	no
TXNDC17	0.106587	14.3756	0.486199	0.627958	0.974463	no
G6PD	-0.387367	1.62817	-0.484742	0.628987	0.974463	no
HSPD1	-0.127073	9.23584	-0.482809	0.630354	0.974463	no
FGFR3	-0.162839	10.5474	-0.481931	0.630976	0.974463	no
PLAU	0.180032	14.0351	0.481804	0.631065	0.974463	no
CSPG5	0.124681	14.1294	0.4815	0.631281	0.974463	no
KRT6A	0.204136	11.906	0.480592	0.631923	0.974463	no
NAPSA	0.086264	16.059	0.477957	0.63379	0.974463	no
PGLYRP2	0.140567	15.9082	0.476473	0.634843	0.974463	no
DSG2	0.0908673	14.0896	0.476084	0.635119	0.974463	no
IVL	0.367133	12.3567	0.474956	0.63592	0.974463	no
CHMP4B	-0.21588	11.5369	-0.473366	0.637049	0.974463	no
CS	-0.126616	8.89976	-0.473273	0.637115	0.974463	no
CADM3	0.115281	13.0197	0.472238	0.637851	0.974463	no
CA4	-0.119355	12.7176	-0.472086	0.63796	0.974463	no
PDIA3	-0.184301	10.4762	-0.471134	0.638637	0.974463	no
FCAMR	0.12896	14.7282	0.471066	0.638685	0.974463	no
TPST2	0.175664	11.861	0.469601	0.639728	0.974463	no
NAGPA	0.103112	10.1827	0.469226	0.639994	0.974463	no
TPD52L2	-0.152194	9.60513	-0.468661	0.640397	0.974463	no
ATP5F1B	0.226923	10.5748	0.468248	0.640691	0.974463	no
GNPTG	0.181532	10.5843	0.468067	0.640821	0.974463	no
ENO1	0.128262	14.4467	0.467039	0.641553	0.974463	no
B3GNT2	0.141663	12.2535	0.46621	0.642144	0.974463	no
SPTBN1	-0.175655	12.2325	-0.465874	0.642384	0.974463	no
PRR4	-0.364168	14.1742	-0.46575	0.642472	0.974463	no
CFB	0.162109	15.8379	0.465567	0.642603	0.974463	no
TTC38	-0.223918	8.33809	-0.464365	0.64346	0.974463	no
B3GNT3	0.0725608	7.93844	0.464364	0.643461	0.974463	no
NAXE	0.129437	10.0168	0.464096	0.643652	0.974463	no
CP	0.163401	15.8866	0.463426	0.644131	0.974463	no
NPL	0.185598	6.03431	0.463231	0.64427	0.974463	no
SORT1	0.0889274	12.5287	0.461877	0.645237	0.974463	no
IGDCC4	-0.129406	11.0173	-0.461183	0.645733	0.974463	no
TIMP1	0.122465	14.0766	0.460936	0.64591	0.974463	no
GLG1	0.128667	12.0571	0.457002	0.648724	0.974463	no
CFD	0.185869	12.7308	0.456664	0.648966	0.974463	no
COL7A1	-0.0884678	12.0238	-0.45554	0.649771	0.974463	no
C5	0.246189	9.70623	0.455317	0.649931	0.974463	no
C4B_2	-0.101728	13.2192	-0.455294	0.649948	0.974463	no
ANPEP	0.0790323	17.8109	0.454919	0.650216	0.974463	no
IL6R	-0.133605	11.3147	-0.454806	0.650297	0.974463	no
FZD4	0.0915164	15.6323	0.453806	0.651015	0.974463	no
VPS28	0.129163	11.4816	0.451444	0.652709	0.974463	no
MYL6	0.350189	14.1803	0.45023	0.653581	0.974463	no
CDH5	-0.163101	12.6938	-0.4492	0.654321	0.974463	no
CSF1R	-0.128757	12.4659	-0.448047	0.65515	0.974463	no
CMBL	0.112409	13.1859	0.447427	0.655596	0.974463	no
RPLP2	0.132613	10.2551	0.445321	0.657112	0.974463	no
CTSA	0.110921	15.846	0.442937	0.658829	0.974463	no
ERBB2	0.0890502	9.42774	0.44142	0.659923	0.974463	no
ARPC5	0.130338	10.2156	0.440132	0.660852	0.974463	no
GPC4	0.14884	11.4269	0.440057	0.660906	0.974463	no
NPC2	0.0805134	18.099	0.438903	0.661739	0.974463	no
FCGR2A	-0.249647	9.19883	-0.435498	0.664199	0.974463	no
RPL12	-0.152475	9.73899	-0.432354	0.666474	0.974463	no
PHPT1	-0.132755	11.5047	-0.431767	0.666899	0.974463	no
SELENBP1	0.0907907	15.9265	0.43112	0.667368	0.974463	no
OLFM1	0.171358	10.0827	0.428356	0.669372	0.974463	no
ARL3	-0.127597	10.2751	-0.428223	0.669469	0.974463	no
NQO2	0.120774	11.5092	0.427457	0.670025	0.974463	no
CD160	0.0890504	13.7226	0.427066	0.670308	0.974463	no
ATRN	0.118755	16.2735	0.426986	0.670366	0.974463	no
H4C9	0.144183	13.3275	0.426359	0.670821	0.974463	no
H4C1	0.144183	13.3275	0.426359	0.670821	0.974463	no
H4C4	0.144183	13.3275	0.426359	0.670821	0.974463	no
H4C6	0.144183	13.3275	0.426359	0.670821	0.974463	no
H4C12	0.144183	13.3275	0.426359	0.670821	0.974463	no
H4C11	0.144183	13.3275	0.426359	0.670821	0.974463	no
H4C3	0.144183	13.3275	0.426359	0.670821	0.974463	no
H4C8	0.144183	13.3275	0.426359	0.670821	0.974463	no
H4C2	0.144183	13.3275	0.426359	0.670821	0.974463	no
H4C5	0.144183	13.3275	0.426359	0.670821	0.974463	no
H4C13	0.144183	13.3275	0.426359	0.670821	0.974463	no
H4C14	0.144183	13.3275	0.426359	0.670821	0.974463	no
H4.16	0.144183	13.3275	0.426359	0.670821	0.974463	no
H4C15	0.144183	13.3275	0.426359	0.670821	0.974463	no
SLC2A5	-0.144777	10.4823	-0.426307	0.670859	0.974463	no
ADAMTSL4	-0.0948813	16.0777	-0.426057	0.67104	0.974463	no
RETN	0.0990913	16.7443	0.425809	0.671221	0.974463	no
CILP2	0.128533	13.8852	0.424757	0.671985	0.974463	no
LTA4H	0.176162	10.1644	0.42434	0.672287	0.974463	no
ITLN1	0.133049	13.3002	0.423075	0.673207	0.974463	no
FDCSP	-0.129243	13.1714	-0.422607	0.673547	0.974463	no
UCHL1	-0.0900212	12.3138	-0.422186	0.673853	0.974463	no
LILRA5	0.110918	13.4645	0.422001	0.673988	0.974463	no
STAB1	-0.100039	12.5974	-0.421855	0.674094	0.974463	no
A1BG	-0.129655	19.0162	-0.420581	0.675021	0.974463	no
HBD	-0.22858	10.8122	-0.419904	0.675514	0.974463	no
ATG4B	-0.13102	9.09946	-0.41955	0.675771	0.974463	no
GNAI3	0.079296	10.4631	0.419129	0.676078	0.974463	no
PPP2R1A	-0.0924813	9.83262	-0.418148	0.676793	0.974463	no
PAPPA2	0.0868698	14.9773	0.417645	0.67716	0.974463	no
EFEMP1	-0.0834879	18.686	-0.416962	0.677657	0.974463	no
CEACAM6	0.0965736	13.2927	0.415496	0.678726	0.974463	no
JAM3	0.103518	12.2854	0.413976	0.679835	0.974463	no
KRT1	0.121877	16.675	0.413253	0.680363	0.974463	no
SEPTIN9	-0.115836	10.661	-0.412369	0.681008	0.974463	no
BCHE	-0.113379	10.0438	-0.406465	0.685325	0.974463	no
PIK3IP1	-0.0822565	22.7532	-0.40584	0.685782	0.974463	no
ANXA6	-0.145373	10.4217	-0.40507	0.686347	0.974463	no
ADGRG6	0.0881132	11.1754	0.404991	0.686404	0.974463	no
SDC1	0.148499	17.9207	0.404455	0.686797	0.974463	no
VTCN1	0.148081	10.3371	0.40421	0.686977	0.974463	no
TBCA	0.125943	11.8011	0.400479	0.689713	0.974463	no
IDUA	0.100153	11.5828	0.399275	0.690596	0.974463	no
NAGK	-0.111712	10.5665	-0.39897	0.69082	0.974463	no
CLUL1	-0.101775	7.97182	-0.398397	0.691241	0.974463	no
PGA3	0.155701	18.3826	0.397999	0.691533	0.974463	no
PTPRG	0.0842757	14.5176	0.39794	0.691577	0.974463	no
ABCB1	-0.103355	11.4448	-0.397354	0.692007	0.974463	no
CPD	-0.0725776	11.82	-0.397055	0.692227	0.974463	no
TMBIM1	-0.13121	12.7423	-0.396466	0.69266	0.974463	no
CLSTN3	0.204026	12.7721	0.395932	0.693053	0.974463	no
TLN1	-0.156533	12.0731	-0.394923	0.693795	0.974463	no
CTSH	-0.0759601	15.6924	-0.393791	0.694627	0.974463	no
BTD	0.0640709	15.4073	0.3931	0.695136	0.974463	no
AQP1	0.0967427	12.4308	0.392093	0.695877	0.974463	no
QPRT	0.134098	12.7035	0.390725	0.696885	0.974463	no
BLVRB	0.0814145	12.7426	0.386128	0.700274	0.974463	no
KRT18	0.150069	10.9043	0.385235	0.700934	0.974463	no
HBA1	-0.215495	14.0692	-0.384879	0.701197	0.974463	no
HBA2	-0.215495	14.0692	-0.384879	0.701197	0.974463	no
TGM1	0.134554	9.71471	0.382555	0.702914	0.974463	no
HNRNPK	0.190904	7.11176	0.38214	0.70322	0.974463	no
USP5	0.157544	8.69383	0.381941	0.703367	0.974463	no
GNAI1	0.125054	9.38355	0.379435	0.705221	0.974463	no
VSTM1	-0.0869545	10.9276	-0.378931	0.705594	0.974463	no
LYPD1	0.113254	10.668	0.377898	0.706358	0.974463	no
SLPI	0.13182	13.647	0.377692	0.706511	0.974463	no
ATP1A1	-0.122403	11.2635	-0.376691	0.707252	0.974463	no
TNFRSF14	-0.117953	16.9821	-0.375055	0.708465	0.974463	no
CPN2	0.0855777	15.7267	0.374775	0.708672	0.974463	no
LIPA	0.448256	5.13701	0.373826	0.709376	0.974463	no
SCN3B	-0.120357	12.3725	-0.37352	0.709602	0.974463	no
RHOF	0.110372	9.40006	0.373283	0.709778	0.974463	no
ASPA	0.0809428	9.43331	0.37249	0.710367	0.974463	no
SLC25A3	-0.183698	9.15597	-0.371171	0.711345	0.974463	no
CNNM3	0.135413	10.8823	0.371031	0.711449	0.974463	no
GPD1L	-0.126511	9.96797	-0.370458	0.711875	0.974463	no
SUMF2	-0.111493	6.59752	-0.370331	0.711969	0.974463	no
NRP2	0.142315	10.5776	0.37022	0.712051	0.974463	no
NHLRC3	0.0718723	14.0937	0.369672	0.712458	0.974463	no
AK1	0.113862	10.037	0.368606	0.713251	0.974463	no
ABRACL	0.129412	10.2761	0.367847	0.713814	0.974463	no
RNASE6	0.117198	13.0546	0.367554	0.714032	0.974463	no
ENPP2	-0.0736446	12.4664	-0.366959	0.714475	0.974463	no
CD300C	-0.142082	14.7052	-0.366732	0.714643	0.974463	no
YWHAB	-0.248717	11.9235	-0.366597	0.714744	0.974463	no
TNR	0.124652	12.7385	0.366278	0.714981	0.974463	no
FGG	-0.164932	10.9466	-0.366258	0.714996	0.974463	no
NPEPPS	-0.143952	8.48439	-0.366161	0.715068	0.974463	no
MEP1A	0.173379	15.8076	0.364334	0.716427	0.974463	no
RAD23B	0.0840506	11.9928	0.364081	0.716615	0.974463	no
RARRES1	-0.130079	11.9377	-0.363873	0.71677	0.974463	no
HEG1	-0.102262	13.9042	-0.361279	0.718702	0.974463	no
FCGBP	0.119288	13.9623	0.358778	0.720565	0.974463	no
CARHSP1	0.0883844	8.86063	0.35853	0.720751	0.974463	no
GSTO1	-0.0697346	14.307	-0.358216	0.720985	0.974463	no
CAP1	-0.170355	11.6708	-0.357018	0.721878	0.974463	no
CSTA	0.0913374	15.7843	0.356647	0.722156	0.974463	no
PSAP	0.0771095	20.8734	0.355204	0.723233	0.974463	no
CAND1	-0.423346	4.50027	-0.354267	0.723932	0.974463	no
OXSR1	-0.156063	10.989	-0.354202	0.723981	0.974463	no
CMPK1	0.0950854	13.155	0.353644	0.724397	0.974463	no
UGP2	-0.110895	9.48415	-0.353479	0.724521	0.974463	no
KPRP	-0.124506	10.1227	-0.352779	0.725044	0.974463	no
MDH2	0.0891237	12.6931	0.352342	0.72537	0.974463	no
GAS6	0.126695	13.2751	0.351737	0.725823	0.974463	no
PLOD3	-0.215828	13.3271	-0.351032	0.72635	0.974463	no
MYOC	0.133312	13.0768	0.348547	0.728209	0.974463	no
JSRP1	0.126473	14.2006	0.348377	0.728336	0.974463	no
CDH11	0.0776261	16.0352	0.345031	0.730842	0.974463	no
SMPD1	-0.0938054	11.7174	-0.344963	0.730893	0.974463	no
NAGLU	0.0681569	16.1024	0.344009	0.731608	0.974463	no
SIGLEC1	0.118944	10.6243	0.343891	0.731697	0.974463	no
GPRC5A	-0.106993	10.8955	-0.342774	0.732534	0.974463	no
CDH4	0.116787	11.28	0.342721	0.732574	0.974463	no
MGAT1	0.15008	11.0676	0.342044	0.733081	0.974463	no
RNASE3	0.132827	10.9489	0.341601	0.733414	0.974463	no
ATAD2	-0.0943877	13.9857	-0.341204	0.733712	0.974463	no
CD209	0.0810609	13.6799	0.340993	0.73387	0.974463	no
GALNS	0.0716259	14.3895	0.340776	0.734033	0.974463	no
CDH3	0.076639	13.141	0.340716	0.734078	0.974463	no
PCDHA3	0.0961598	7.91822	0.340444	0.734282	0.974463	no
CADM4	0.0640049	18.017	0.339337	0.735113	0.974463	no
CST6	0.089954	18.0552	0.339129	0.735269	0.974463	no
SPR	-0.110758	10.3778	-0.337588	0.736427	0.974463	no
TMPRSS2	0.103146	12.4504	0.336247	0.737434	0.974463	no
GDI1	-0.0949603	10.673	-0.336189	0.737477	0.974463	no
DKK3	-0.106002	12.4869	-0.335744	0.737812	0.974463	no
MYRF	-0.0837338	11.1296	-0.335593	0.737926	0.974463	no
FASN	0.104777	8.99484	0.335277	0.738163	0.974463	no
GNG12	-0.136405	11.7534	-0.334744	0.738564	0.974463	no
PKD1	-0.122579	11.1964	-0.334149	0.739011	0.974463	no
ENPP4	-0.0982979	11.7473	-0.33414	0.739018	0.974463	no
DPYS	-0.200955	8.00594	-0.332481	0.740267	0.974463	no
CALB1	0.0907563	13.7774	0.332324	0.740385	0.974463	no
SMIM5	0.123451	13.2232	0.331466	0.74103	0.974463	no
IL1RN	-0.105319	10.7121	-0.330758	0.741563	0.974463	no
SLC17A5	0.157956	11.626	0.330246	0.741949	0.974463	no
C1QBP	-0.147359	9.23516	-0.329593	0.742441	0.974463	no
MSMB	0.183546	14.4524	0.327866	0.743742	0.974463	no
HDHD2	-0.157355	8.02139	-0.327263	0.744196	0.974463	no
EMC7	-0.0756591	10.4959	-0.326297	0.744925	0.974463	no
EPS8L1	-0.205455	8.76601	-0.325817	0.745287	0.974463	no
YLPM1	0.194103	8.45049	0.322988	0.747422	0.974463	no
DCXR	0.0882803	11.6288	0.32272	0.747624	0.974463	no
ALDOA	0.0757325	13.3709	0.321325	0.748677	0.974463	no
ENPEP	0.072219	14.9507	0.32116	0.748803	0.974463	no
LYPD3	0.101396	10.8945	0.320076	0.749621	0.974463	no
NOTCH2	-0.0977122	10.1614	-0.319908	0.749748	0.974463	no
TG	0.109371	9.74757	0.31863	0.750714	0.974463	no
CD81	-0.0993285	10.9603	-0.318179	0.751055	0.974463	no
SCGB3A1	-0.091037	9.14199	-0.317986	0.751201	0.974463	no
C5AR1	-0.112696	10.6705	-0.317445	0.75161	0.974463	no
PVALB	-0.0841882	11.5364	-0.31709	0.751879	0.974463	no
TPT1	-0.0640801	9.39129	-0.314555	0.753797	0.974463	no
PSPH	0.0773027	11.0937	0.314526	0.753819	0.974463	no
SERPIND1	-0.110976	13.9961	-0.31387	0.754315	0.974463	no
MAT2A	-0.225417	11.0687	-0.313624	0.754501	0.974463	no
PTPRF	0.117289	10.6993	0.312432	0.755404	0.974463	no
IMPA2	-0.0790236	11.078	-0.312117	0.755643	0.974463	no
GCNT2	0.0765569	9.10994	0.311982	0.755745	0.974463	no
HSPA4	-0.0943237	8.54269	-0.311577	0.756052	0.974463	no
HLADRA	-0.303553	3.5907	-0.311327	0.756241	0.974463	no
TM2D3	-0.0664148	8.87596	-0.310735	0.75669	0.974463	no
SGSH	0.0750594	15.0337	0.310057	0.757204	0.974463	no
CD44	0.0668303	20.9995	0.309392	0.757708	0.974463	no
LYN	0.131842	9.35738	0.309119	0.757915	0.974463	no
FUT11	-0.157373	8.62743	-0.307873	0.75886	0.974463	no
ARPC4	-0.0768891	11.1568	-0.306536	0.759874	0.974463	no
PCDHA12	0.0990026	9.45592	0.305648	0.760549	0.974463	no
NDUFV2	0.0858222	9.1657	0.304015	0.761789	0.974463	no
TOR1AIP1	-0.0864926	10.0458	-0.302691	0.762794	0.974463	no
S100A8	-0.115984	16.3809	-0.302568	0.762887	0.974463	no
DECR1	0.0974946	11.872	0.301745	0.763513	0.974463	no
SPTAN1	0.134186	8.85542	0.301371	0.763797	0.974463	no
CDH13	-0.0534132	19.3036	-0.301224	0.763909	0.974463	no
EPHA7	0.0627984	12.6362	0.300824	0.764214	0.974463	no
BASP1	0.0747697	13.564	0.300754	0.764266	0.974463	no
CCN5	0.0575353	16.9582	0.300009	0.764833	0.974463	no
PAFAH1B2	0.0769342	10.9242	0.29903	0.765577	0.974463	no
MATN4	-0.11736	13.7358	-0.299022	0.765583	0.974463	no
EEF1G	-0.0830856	10.2651	-0.296957	0.767155	0.974463	no
C5orf15	0.127076	14.0777	0.295271	0.768438	0.974463	no
TTYH3	-0.0670256	9.59384	-0.295181	0.768507	0.974463	no
FBLN2	-0.0840108	16.5137	-0.294408	0.769095	0.974463	no
ARF4	-0.0951389	8.59258	-0.293506	0.769783	0.974463	no
RRAS	0.0573644	9.54736	0.292754	0.770356	0.974463	no
GPRC5B	0.07998	15.1245	0.292293	0.770707	0.974463	no
TCTN3	-0.0685869	10.8156	-0.291886	0.771017	0.974463	no
FCER2	-0.0868005	12.8891	-0.291871	0.771029	0.974463	no
USP14	0.112957	9.26891	0.291582	0.771249	0.974463	no
CD248	0.0496823	18.7934	0.291529	0.771289	0.974463	no
MAN2B2	-0.0813219	14.8496	-0.291377	0.771405	0.974463	no
AP2B1	-0.126821	8.68583	-0.290963	0.77172	0.974463	no
MAN2B1	-0.0855485	11.7083	-0.289381	0.772927	0.974463	no
DMBT1	-0.0962795	12.7305	-0.287412	0.774429	0.974463	no
PCDHB5	0.117289	7.97279	0.285413	0.775955	0.974463	no
HTRA3	-0.0657704	10.1423	-0.284462	0.776682	0.974463	no
RALA	0.0697053	9.49582	0.283728	0.777243	0.974463	no
PCK1	0.0696022	11.2493	0.283591	0.777348	0.974463	no
SIRPB2	0.115897	10.6738	0.283393	0.777499	0.974463	no
ABCB11	0.0689073	8.78626	0.283247	0.777611	0.974463	no
CNP	0.0834701	9.45023	0.28289	0.777883	0.974463	no
ACTN4	0.0916385	12.1133	0.282805	0.777949	0.974463	no
MAN2A1	-0.0802545	11.6665	-0.281903	0.778638	0.974463	no
RECK	0.0893447	13.3275	0.281486	0.778957	0.974463	no
CRISP3	0.103793	12.4671	0.281225	0.779156	0.974463	no
EEF1D	-0.0700804	10.6668	-0.280245	0.779905	0.974463	no
CD58	0.0834063	15.2523	0.28003	0.78007	0.974463	no
CHODL	-0.0637739	13.0225	-0.279735	0.780296	0.974463	no
GLO1	0.0461786	13.9778	0.279716	0.78031	0.974463	no
PTPRD	-0.0898355	12.8586	-0.279647	0.780363	0.974463	no
SMIM22	-0.0778428	5.5693	-0.277759	0.781808	0.974463	no
A2M	0.129325	13.5407	0.277234	0.782209	0.974463	no
SELP	0.0761786	8.56376	0.276981	0.782403	0.974463	no
EXTL2	-0.0778515	9.73179	-0.275665	0.783411	0.974463	no
GNA11	0.116398	9.55319	0.275061	0.783873	0.974463	no
KLK10	-0.0969023	10.4121	-0.274944	0.783963	0.974463	no
CREB3L3	0.0701133	16.2937	0.274936	0.783969	0.974463	no
CEACAM7	0.083107	10.9196	0.274871	0.784018	0.974463	no
LRP11	0.0677843	9.66899	0.273792	0.784846	0.974463	no
CD200	0.0677899	13.2519	0.273284	0.785235	0.974463	no
SLC31A1	-0.0583754	10.1561	-0.27093	0.787039	0.974463	no
COL6A2	0.0707178	12.0024	0.270327	0.787501	0.974463	no
PSMB2	-0.0681434	6.93094	-0.269767	0.787931	0.974463	no
ASGR2	-0.0599988	11.8444	-0.268884	0.788608	0.974463	no
SFRP4	0.0627477	13.3107	0.26884	0.788642	0.974463	no
MASP2	0.0956029	19.9435	0.268513	0.788893	0.974463	no
MEGF9	-0.0908297	13.8229	-0.268446	0.788944	0.974463	no
ACY3	-0.0805161	11.5326	-0.267936	0.789336	0.974463	no
PRSS3	0.0765218	12.2302	0.267474	0.789691	0.974463	no
GSTM2	0.053438	8.37867	0.267434	0.789721	0.974463	no
GLTP	-0.0949818	10.1114	-0.26676	0.790239	0.974463	no
ATIC	0.0740821	8.31223	0.266574	0.790381	0.974463	no
EIF5A	-0.0564701	12.7404	-0.264361	0.792081	0.974463	no
LHPP	-0.0487977	7.90017	-0.263738	0.792559	0.974463	no
TPM3	-0.112525	11.2368	-0.263259	0.792927	0.974463	no
HNRNPD	0.0861422	9.10494	0.2629	0.793203	0.974463	no
ECH1	0.0884981	9.14095	0.262329	0.793642	0.974463	no
NUDT1	0.0607095	12.9182	0.261903	0.793969	0.974463	no
GET3	0.0471266	9.19752	0.261832	0.794024	0.974463	no
CADM2	-0.0525356	13.8829	-0.261751	0.794086	0.974463	no
FLRT1	0.0696699	10.0092	0.26074	0.794864	0.974463	no
RGN	-0.0881967	9.27319	-0.260611	0.794962	0.974463	no
TALDO1	-0.0731687	13.0098	-0.258733	0.796407	0.974463	no
NDRG1	-0.0720873	10.6541	-0.258353	0.796699	0.974463	no
TMED7	-0.0583678	13.0811	-0.257751	0.797163	0.974463	no
TMED7.TICAM2	-0.0583678	13.0811	-0.257751	0.797163	0.974463	no
FBLN7	0.0660092	15.7236	0.257522	0.797339	0.974463	no
PLEKHB1	-0.0614965	10.5964	-0.256359	0.798234	0.974879	no
FAH	-0.0891518	13.2126	-0.25472	0.799496	0.97568	no
AGRN	0.0511144	15.6342	0.252632	0.801104	0.97568	no
COL1A1	-0.0627025	15.8495	-0.25247	0.801229	0.97568	no
PCDH7	0.0708012	10.5496	0.2501	0.803056	0.97568	no
B2M	-0.0801783	19.4468	-0.249877	0.803228	0.97568	no
TLR2	-0.209272	9.86035	-0.249336	0.803645	0.97568	no
TPI1	0.0706524	14.2418	0.24874	0.804104	0.97568	no
SLURP1	0.0516316	17.8789	0.248694	0.80414	0.97568	no
LRP2	0.054051	16.9108	0.248692	0.804142	0.97568	no
TPP1	0.0440567	15.9732	0.248292	0.80445	0.97568	no
NENF	-0.0702041	16.082	-0.246646	0.80572	0.976139	no
NTRK2	-0.0643891	9.88489	-0.244962	0.80702	0.976139	no
AOX1	-0.110438	8.8331	-0.24495	0.807029	0.976139	no
KNG1	-0.0386141	22.6621	-0.244624	0.807281	0.976139	no
LTF	0.14742	15.753	0.242823	0.808672	0.976139	no
VLDLR	0.0578111	10.5456	0.241711	0.80953	0.976139	no
CD84	-0.0616792	15.397	-0.241241	0.809894	0.976139	no
LTBP2	-0.0419154	16.6835	-0.240988	0.81009	0.976139	no
CD14	-0.061291	18.964	-0.240617	0.810376	0.976139	no
WDR1	0.0670901	8.81033	0.239933	0.810905	0.976139	no
ATP6V1F	0.0469339	9.69934	0.239308	0.811388	0.976139	no
PRDX5	-0.0592526	12.9684	-0.239159	0.811503	0.976139	no
TYMP	0.137488	7.327	0.237593	0.812714	0.976443	no
CBR1	-0.0597632	11.8199	-0.236082	0.813883	0.976443	no
SLAMF1	0.0827439	13.5029	0.235252	0.814525	0.976443	no
LAIR1	0.0720165	18.9244	0.234796	0.814878	0.976443	no
BAIAP2	-0.110926	10.2668	-0.230828	0.81795	0.976443	no
CCN3	0.0455589	15.6926	0.230364	0.818309	0.976443	no
MASP1	-0.0749614	10.811	-0.22946	0.81901	0.976443	no
FGB	0.123856	11.9307	0.227938	0.82019	0.976443	no
SERPINA6	-0.0449385	15.834	-0.227611	0.820443	0.976443	no
SPPL2A	0.0481026	13.7518	0.227399	0.820608	0.976443	no
ANG	-0.0676916	10.966	-0.226966	0.820943	0.976443	no
SCUBE1	-0.0726889	12.7148	-0.226148	0.821577	0.976443	no
TMEM9	-0.0620525	9.71131	-0.224922	0.822528	0.976443	no
TRIM23	-0.0467425	7.10641	-0.224084	0.823179	0.976443	no
ITIH2	0.10126	10.517	0.22332	0.823771	0.976443	no
FURIN	0.059355	10.9395	0.222441	0.824453	0.976443	no
GSR	0.0546088	11.0005	0.22239	0.824493	0.976443	no
ERP29	-0.0551054	10.4321	-0.221977	0.824813	0.976443	no
VDAC1	-0.0988451	10.338	-0.221794	0.824955	0.976443	no
NUCB2	0.0682708	9.44818	0.221516	0.825171	0.976443	no
CAPZA2	-0.0523744	8.04196	-0.220871	0.825672	0.976443	no
ACTR3	-0.0616721	10.9278	-0.220829	0.825705	0.976443	no
KCTD12	-0.0671806	10.4206	-0.220727	0.825783	0.976443	no
RBP4	-0.0491849	17.8547	-0.219581	0.826674	0.976443	no
MOG	0.0727547	9.51967	0.218259	0.827701	0.976443	no
SERPINA10	0.0589109	10.7093	0.217637	0.828184	0.976443	no
SIRPB1	-0.0645725	15.4504	-0.217456	0.828324	0.976443	no
REG1A	0.0559289	17.6248	0.21658	0.829005	0.976443	no
B3GNT8	0.067923	9.69225	0.215458	0.829877	0.976443	no
PSAT1	0.0579717	10.5459	0.215406	0.829917	0.976443	no
FBN3	-0.0938615	11.4978	-0.21479	0.830397	0.976443	no
AMY1A	-0.0520357	15.2956	-0.214259	0.83081	0.976443	no
AMY1B	-0.0520357	15.2956	-0.214259	0.83081	0.976443	no
AMY1C	-0.0520357	15.2956	-0.214259	0.83081	0.976443	no
RTN4RL1	0.069869	11.2709	0.213215	0.831621	0.976443	no
DDB1	0.064409	9.65313	0.213004	0.831785	0.976443	no
KAZALD1	-0.0676921	9.768	-0.209665	0.834383	0.976699	no
PDXK	-0.053937	9.24488	-0.208036	0.835651	0.976699	no
ROBO4	0.0577909	17.6391	0.207032	0.836433	0.976699	no
C3	-0.0617533	15.1408	-0.206321	0.836986	0.976699	no
UMOD	-0.0624288	23.798	-0.20475	0.838211	0.976699	no
HPCAL1	-0.0701325	9.52869	-0.204396	0.838486	0.976699	no
PSMA1	0.0707752	10.9031	0.203623	0.839089	0.976699	no
S100A14	-0.0569074	7.6752	-0.203205	0.839414	0.976699	no
APOC1	-0.08227	11.0744	-0.203098	0.839498	0.976699	no
GOT2	0.050196	9.911	0.203044	0.83954	0.976699	no
EHD1	0.0679077	10.5749	0.202577	0.839903	0.976699	no
P2RX4	0.0449794	11.0599	0.201087	0.841065	0.976699	no
LSR	-0.0399403	10.598	-0.200521	0.841506	0.976699	no
CTSS	0.0627079	12.6052	0.200487	0.841533	0.976699	no
CLEC11A	-0.0698613	9.54924	-0.199795	0.842073	0.976699	no
PCYOX1	0.0728477	9.99191	0.199762	0.842098	0.976699	no
TSG101	-0.069118	10.4686	-0.198813	0.842839	0.976699	no
PSMA7	-0.069494	10.2944	-0.198616	0.842992	0.976699	no
APLP2	-0.0416861	12.8978	-0.196748	0.844449	0.976699	no
LDLR	0.0431547	17.6232	0.19592	0.845096	0.976699	no
CXCR2	-0.0726838	7.68278	-0.195421	0.845485	0.976699	no
FTCD	-0.0791003	9.96474	-0.194771	0.845993	0.976699	no
ADK	-0.0940384	8.58372	-0.194541	0.846172	0.976699	no
NPR1	0.0826342	9.40435	0.194226	0.846418	0.976699	no
ESD	-0.086759	12.0795	-0.193444	0.847029	0.976699	no
LRRC15	-0.0562292	11.9314	-0.192147	0.848041	0.976699	no
RELT	0.034306	15.9336	0.191927	0.848214	0.976699	no
RAB7A	-0.0440762	12.2608	-0.191591	0.848476	0.976699	no
PPP1R7	0.0344683	8.54403	0.190281	0.849499	0.976699	no
CCN4	0.0475828	13.0304	0.190214	0.849552	0.976699	no
FN1	0.0416328	18.0541	0.189388	0.850197	0.976699	no
CPM	0.0374253	15.0754	0.186057	0.852801	0.976699	no
PPIA	0.0445574	14.0435	0.185841	0.85297	0.976699	no
PGM1	-0.0380353	10.6883	-0.185411	0.853306	0.976699	no
ANXA10	0.072957	7.62982	0.183466	0.854827	0.976699	no
MITD1	0.0418262	9.66837	0.183116	0.855101	0.976699	no
CSNK1A1	-0.0959273	8.82427	-0.183036	0.855164	0.976699	no
HEXB	0.0415599	15.8368	0.182521	0.855567	0.976699	no
ARSB	0.0428661	14.1536	0.182053	0.855933	0.976699	no
F11	0.060517	11.4652	0.181772	0.856153	0.976699	no
DCBLD1	-0.0581393	10.681	-0.180963	0.856786	0.976699	no
FAM3C	-0.0365822	14.2118	-0.180163	0.857412	0.976699	no
LRRC38	-0.050502	9.22519	-0.179561	0.857883	0.976699	no
RNF167	0.0632863	12.4176	0.179482	0.857945	0.976699	no
CCT8	-0.0687724	9.72614	-0.179434	0.857983	0.976699	no
ALDH2	0.0522674	10.0435	0.178688	0.858567	0.976699	no
SH3BGRL3	0.0348793	17.0985	0.177596	0.859422	0.976699	no
SHBG	0.0723612	11.0108	0.175649	0.860948	0.976699	no
PFKL	0.0342175	9.6796	0.175342	0.861188	0.976699	no
GALNT2	-0.0576517	8.29101	-0.174167	0.862108	0.976699	no
C8A	-0.0817193	8.88408	-0.172754	0.863216	0.976699	no
FUCA2	0.0416967	12.8747	0.172343	0.863538	0.976699	no
APCS	0.0716833	11.9659	0.171846	0.863928	0.976699	no
EPHA2	-0.05971	10.3102	-0.169231	0.865978	0.976699	no
MTPN	0.0371027	11.4504	0.167903	0.867021	0.976699	no
SCRN2	0.0682557	8.78881	0.167794	0.867106	0.976699	no
ANXA1	-0.0885174	13.0361	-0.166856	0.867842	0.976699	no
CLN5	-0.0297133	14.2039	-0.166169	0.868381	0.976699	no
GDI2	-0.0459103	11.6639	-0.166053	0.868472	0.976699	no
FDPS	-0.0357796	10.0383	-0.166011	0.868505	0.976699	no
ADGRG1	0.042206	13.7696	0.165328	0.869041	0.976699	no
SCNN1G	-0.0659177	11.7781	-0.165141	0.869187	0.976699	no
C11orf52	-0.0523046	10.6385	-0.164793	0.869461	0.976699	no
KL	0.0612729	9.94279	0.164355	0.869804	0.976699	no
CLMP	-0.0535775	12.8299	-0.164112	0.869996	0.976699	no
FRZB	-0.0507267	14.0906	-0.163066	0.870816	0.976699	no
GOLIM4	-0.0553332	10.1329	-0.16305	0.870829	0.976699	no
IGFBP4	-0.0525857	12.4018	-0.162683	0.871118	0.976699	no
C3AR1	0.055028	12.8453	0.162676	0.871123	0.976699	no
CTSB	-0.0406027	17.1233	-0.16218	0.871512	0.976699	no
ITFG1	-0.0542975	12.2885	-0.160275	0.873008	0.976699	no
B4GALT1	0.035946	13.0554	0.160173	0.873088	0.976699	no
PCDH19	-0.046946	11.4688	-0.160036	0.873196	0.976699	no
VAT1	-0.0394139	12.2792	-0.158928	0.874067	0.976699	no
HK3	0.0583157	8.2416	0.158678	0.874263	0.976699	no
PSMA5	0.0432071	9.95474	0.158279	0.874577	0.976699	no
PDIA6	0.0600981	8.24441	0.157054	0.875539	0.976699	no
S100A9	-0.0581114	16.314	-0.156381	0.876068	0.976699	no
GNB1	0.0575485	11.267	0.156103	0.876287	0.976699	no
FLRT2	-0.0453063	12.4186	-0.1558	0.876525	0.976699	no
F5	0.0404345	14.7829	0.154477	0.877565	0.976798	no
LGMN	-0.0500538	10.862	-0.154271	0.877727	0.976798	no
PLA2G15	0.0307237	13.9938	0.153125	0.878628	0.977181	no
ALB	-0.04197	24.4711	-0.151818	0.879656	0.977654	no
RNPEP	0.0626688	9.91558	0.151168	0.880167	0.977654	no
FGFR4	0.0420624	12.3167	0.149357	0.881592	0.978142	no
CKB	-0.0413081	12.4023	-0.149193	0.881721	0.978142	no
S100A7	-0.0675531	13.715	-0.148221	0.882486	0.978372	no
GP5	0.05214	9.7147	0.146236	0.884049	0.979486	no
NPTX2	-0.0355028	9.93161	-0.142322	0.88713	0.980861	no
EZR	-0.0387859	12.3873	-0.142242	0.887193	0.980861	no
JCHAIN	-0.0438304	18.0542	-0.140715	0.888396	0.980861	no
IFNAR2	-0.0314783	15.5621	-0.140249	0.888763	0.980861	no
CST1	0.0535858	12.7521	0.139183	0.889603	0.980861	no
SLC22A8	0.0229876	8.91844	0.137482	0.890944	0.980861	no
SEMA3F	0.0762221	10.4531	0.135009	0.892893	0.980861	no
IGLL1	-0.0357789	19.0009	-0.134498	0.893297	0.980861	no
CTSC	0.0253172	17.0619	0.132441	0.894919	0.980861	no
NECTIN4	-0.031401	15.9216	-0.132133	0.895161	0.980861	no
SPRR3	-0.0822163	13.8048	-0.131299	0.895819	0.980861	no
AKR1B1	-0.0421408	11.548	-0.129897	0.896925	0.980861	no
CD109	-0.076719	12.7577	-0.129798	0.897004	0.980861	no
PRG4	-0.0606619	12.1743	-0.129159	0.897508	0.980861	no
CPNE8	-0.0707983	6.26829	-0.127997	0.898425	0.980861	no
PSMA3	-0.0429188	9.16151	-0.127994	0.898427	0.980861	no
OTUB1	-0.071908	9.43829	-0.127738	0.898629	0.980861	no
CD226	-0.0352266	9.37494	-0.126901	0.89929	0.980861	no
DCBLD2	-0.0237056	12.5122	-0.126341	0.899732	0.980861	no
FSTL4	-0.0386048	8.62099	-0.126178	0.89986	0.980861	no
PAICS	0.0427366	7.84226	0.126165	0.899871	0.980861	no
CAST	0.0815361	9.41523	0.126045	0.899965	0.980861	no
SERPINA3	0.0371059	17.313	0.125446	0.900439	0.980861	no
IL2RB	-0.0284724	10.6821	-0.124674	0.901048	0.980861	no
MIF	-0.0273337	15.9672	-0.124527	0.901164	0.980861	no
PGD	-0.0559624	11.7898	-0.124048	0.901542	0.980861	no
SLC10A5	-0.0436175	10.639	-0.122926	0.902428	0.980861	no
PLS3	-0.030443	11.3449	-0.122821	0.902511	0.980861	no
KRT79	-0.0508695	11.0844	-0.12282	0.902512	0.980861	no
BPIFB2	0.0712774	11.2266	0.122717	0.902593	0.980861	no
DNAJA1	-0.0356746	10.0252	-0.122688	0.902616	0.980861	no
ADAM8	0.0621923	10.7969	0.121557	0.903509	0.981225	no
TREH	0.0207598	8.91622	0.119847	0.90486	0.982084	no
LTBP4	0.0210909	13.8864	0.119093	0.905456	0.982123	no
COMT	0.0451886	8.05447	0.117348	0.906835	0.982867	no
FCGRT	-0.0461849	10.2012	-0.116808	0.907261	0.982867	no
SMPDL3B	-0.0315917	10.0006	-0.115615	0.908204	0.983281	no
ITIH4	0.0273158	18.1385	0.114813	0.908838	0.983361	no
MPZL1	0.0197555	13.6577	0.11348	0.909892	0.983755	no
VGF	0.0381955	16.7788	0.112934	0.910324	0.983755	no
FGFBP2	0.022829	13.5725	0.112146	0.910947	0.983823	no
PCBD1	-0.0282269	14.5484	-0.11053	0.912224	0.984508	no
HIBADH	0.0338365	8.45303	0.109925	0.912703	0.984508	no
STIP1	0.133291	13.7027	0.108787	0.913603	0.984519	no
GUCA2B	0.0500849	14.2657	0.108493	0.913836	0.984519	no
GMPR2	-0.0213897	9.2676	-0.106409	0.915485	0.985691	no
FLOT2	-0.033769	7.93576	-0.103777	0.917568	0.985944	no
ARPC3	-0.0259073	11.2959	-0.103695	0.917632	0.985944	no
PRND	-0.0207288	13.772	-0.102938	0.918232	0.985944	no
LAMA5	-0.0207425	13.222	-0.10279	0.918349	0.985944	no
ADGRG2	0.0459106	10.0204	0.102374	0.918678	0.985944	no
LCN1	0.0247618	15.0449	0.101852	0.919091	0.985944	no
BAIAP2L1	0.0528645	8.72539	0.100986	0.919777	0.986077	no
AFM	0.0305128	16.857	0.0980199	0.922125	0.987378	no
RACK1	-0.0220214	10.7538	-0.0975666	0.922484	0.987378	no
TUBB4B	0.0246168	11.3918	0.097003	0.922931	0.987378	no
CASP14	-0.0395182	11.7529	-0.0966112	0.923241	0.987378	no
SOD3	0.0303374	16.9923	0.0942679	0.925097	0.987846	no
NARS1	0.0289831	8.82378	0.0937005	0.925547	0.987846	no
EEF2	0.0268788	10.0942	0.0934766	0.925724	0.987846	no
EIF3B	-0.0293969	13.0578	-0.0921855	0.926747	0.987846	no
IL18	-0.043846	9.3479	-0.0920776	0.926832	0.987846	no
NRCAM	0.0475484	8.15258	0.0916373	0.927181	0.987846	no
SPARC	-0.0204516	11.6476	-0.0910852	0.927619	0.987846	no
SOD2	-0.0276503	11.2295	-0.08625	0.931451	0.990778	no
PGLS	0.0228437	16.2434	0.0861872	0.931501	0.990778	no
RHCG	0.0192644	9.06589	0.0852057	0.932279	0.991005	no
SYNE2	0.0337387	12.7961	0.0839868	0.933246	0.991195	no
ALCAM	-0.0198125	12.6671	-0.0835566	0.933587	0.991195	no
APRT	-0.017445	10.9362	-0.0817179	0.935045	0.992073	no
TKT	0.0328053	10.263	0.0803441	0.936134	0.992073	no
ADGRB2	0.0230876	12.0333	0.0802185	0.936234	0.992073	no
SNED1	0.0400745	10.5082	0.0794803	0.93682	0.992073	no
SNCG	0.0237611	10.4574	0.078003	0.937991	0.992073	no
GNS	0.0145408	17.9248	0.0749353	0.940425	0.992073	no
CPQ	0.0160637	16.1067	0.074366	0.940877	0.992073	no
TUBB	-0.0146914	9.49691	-0.0731878	0.941812	0.992073	no
CD46	0.0256234	11.9294	0.0729833	0.941975	0.992073	no
EPGN	-0.0276794	10.6251	-0.0726991	0.9422	0.992073	no
FAT2	-0.0271933	9.48305	-0.0724879	0.942368	0.992073	no
ARSF	-0.0356157	11.5833	-0.0720072	0.942749	0.992073	no
ARSA	0.0159426	15.7987	0.0704378	0.943995	0.992073	no
TPD52	0.0197596	9.98623	0.0697541	0.944538	0.992073	no
B3GNT9	-0.013266	8.35935	-0.0687091	0.945367	0.992073	no
RFNG	0.0177928	8.96739	0.0672401	0.946533	0.992073	no
UBE2V1	-0.0177186	10.7316	-0.0664709	0.947144	0.992073	no
PEDS1.UBE2V1	-0.0177186	10.7316	-0.0664709	0.947144	0.992073	no
YIPF3	0.0143522	23.0854	0.0658758	0.947617	0.992073	no
SULF2	-0.0222926	21.2369	-0.0652921	0.94808	0.992073	no
MUC6	0.032696	11.536	0.0651312	0.948208	0.992073	no
AHSG	0.0206342	19.75	0.0646694	0.948575	0.992073	no
PLXDC1	-0.0228697	10.8745	-0.0642073	0.948942	0.992073	no
MAN1C1	0.0196078	10.3241	0.063227	0.94972	0.992073	no
CACNA2D1	0.00993236	12.248	0.0623243	0.950437	0.992073	no
IDH1	-0.0221267	13.9867	-0.0622699	0.95048	0.992073	no
GALM	0.0178367	12.228	0.0618237	0.950834	0.992073	no
ISM2	0.0159824	10.329	0.061395	0.951175	0.992073	no
COL18A1	0.0138314	14.8028	0.0610996	0.95141	0.992073	no
PAH	0.0195947	7.44484	0.0606702	0.951751	0.992073	no
VTN	-0.0154038	16.5907	-0.0604069	0.95196	0.992073	no
VNN1	-0.0269942	8.45939	-0.0593146	0.952827	0.992073	no
EPHB6	-0.0162201	13.0703	-0.0578488	0.953992	0.992073	no
FMOD	0.0131793	14.2757	0.0576786	0.954127	0.992073	no
ANGPTL2	0.0175913	15.869	0.055511	0.955849	0.992073	no
CTBS	0.0115229	16.6404	0.0554987	0.955859	0.992073	no
GPLD1	0.0172785	9.99854	0.055352	0.955976	0.992073	no
RNASE4	-0.0209196	8.5609	-0.0539744	0.95707	0.992073	no
C21orf62	-0.0397749	11.1629	-0.0539153	0.957117	0.992073	no
PIGR	-0.0102366	20.4519	-0.0538036	0.957206	0.992073	no
ATP6V1G1	0.017448	10.1171	0.0533193	0.957591	0.992073	no
FCER1A	-0.0217726	12.7406	-0.052002	0.958637	0.992224	no
PDZK1	0.0179775	11.644	0.0517127	0.958867	0.992224	no
ANXA7	0.0184281	9.56332	0.050359	0.959943	0.992752	no
VIM	-0.0219037	10.749	-0.0475757	0.962155	0.994454	no
PNPLA6	-0.0149197	12.0929	-0.0434234	0.965456	0.996231	no
ACADM	0.0110535	10.0972	0.0424658	0.966217	0.996231	no
TFF2	-0.0135218	19.3699	-0.0406279	0.967679	0.996231	no
KRT2	-0.0108954	14.0501	-0.0403621	0.96789	0.996231	no
MVP	-0.0103206	10.3777	-0.0401779	0.968037	0.996231	no
NPC1	-0.0144111	9.94008	-0.0393965	0.968658	0.996231	no
GPT	0.0152043	10.1288	0.0391655	0.968841	0.996231	no
SHMT1	0.0100593	11.1892	0.0385728	0.969313	0.996231	no
STC1	0.0106802	10.3204	0.0378372	0.969898	0.996231	no
MUC5B	-0.0219946	11.239	-0.0375246	0.970146	0.996231	no
PRDX3	-0.0148461	11.8023	-0.0358163	0.971505	0.996231	no
HSP90AB1	0.0126897	11.1142	0.035726	0.971577	0.996231	no
CD300LG	-0.00631373	16.795	-0.0354154	0.971824	0.996231	no
SLC22A2	0.0256023	11.8421	0.035175	0.972015	0.996231	no
KREMEN1	-0.0080108	10.8629	-0.0347036	0.97239	0.996231	no
BSG	0.00731277	14.8411	0.0339799	0.972965	0.996239	no
SLITRK4	-0.0100545	9.03669	-0.0320626	0.97449	0.996791	no
FKBP1A	-0.0139993	9.98259	-0.0318737	0.97464	0.996791	no
CLEC5A	-0.00623824	13.7062	-0.027755	0.977916	0.997581	no
OTOG	0.0129959	12.1315	0.0266758	0.978775	0.997581	no
LTBP1	-0.00672194	14.6077	-0.0246759	0.980366	0.997581	no
NCAM1	0.00480453	15.5047	0.0244397	0.980554	0.997581	no
MXRA8	0.00868337	16.6934	0.0243854	0.980597	0.997581	no
GNPDA1	-0.00929239	9.68973	-0.0237544	0.981099	0.997581	no
ASAH1	-0.00564169	16.7212	-0.0233191	0.981445	0.997581	no
THY1	0.00427985	16.7477	0.0221994	0.982336	0.997581	no
GPI	-0.00893621	10.3414	-0.0215603	0.982844	0.997581	no
RAD23A	-0.00679654	10.4867	-0.02115	0.983171	0.997581	no
HSPA9	-0.0120372	10.8566	-0.0208315	0.983424	0.997581	no
RAB5C	0.00983559	9.0529	0.0204646	0.983716	0.997581	no
OSBP	0.00699092	10.956	0.0195845	0.984416	0.997581	no
GP2	0.00683258	14.2305	0.0177143	0.985904	0.997581	no
VPS4A	0.00450446	12.8639	0.0176634	0.985945	0.997581	no
FGFR2	0.00396695	14.7306	0.0175502	0.986035	0.997581	no
EPS8	-0.00649202	11.238	-0.0160288	0.987245	0.997581	no
C1S	0.00321171	13.6899	0.0157101	0.987499	0.997581	no
EPS8L2	0.00500333	13.2958	0.0155379	0.987636	0.997581	no
HAAO	-0.00489865	10.8009	-0.0150829	0.987998	0.997581	no
YWHAH	-0.00340934	10.944	-0.0148572	0.988178	0.997581	no
LFNG	-0.00642068	13.4186	-0.0148221	0.988206	0.997581	no
PROS1	0.00463337	11.0114	0.0136032	0.989175	0.997581	no
FLNB	-0.00267622	14.3392	-0.0131666	0.989523	0.997581	no
ARPC2	-0.00258611	8.34479	-0.0112708	0.991031	0.997581	no
PNPO	0.0018722	9.47815	0.0103297	0.99178	0.997581	no
TF	-0.00429693	19.3355	-0.0102314	0.991858	0.997581	no
CHGA	0.00295461	13.9447	0.00957983	0.992377	0.997581	no
GINM1	-0.00234738	12.2757	-0.00936651	0.992547	0.997581	no
ALPL	-0.00168356	8.24122	-0.00777328	0.993814	0.997581	no
PDLIM5	0.00184661	9.97049	0.00728126	0.994206	0.997581	no
MANSC1	-0.00182976	12.3623	-0.00697519	0.994449	0.997581	no
KIT	0.00190561	11.2735	0.00564233	0.99551	0.997581	no
PCBP1	0.00137699	11.9933	0.0056148	0.995532	0.997581	no
HEBP2	-0.00104144	12.7598	-0.00488465	0.996113	0.997581	no
PCOLCE	-0.000781932	16.5615	-0.00478349	0.996193	0.997581	no
S100A11	0.00234864	9.7087	0.00446828	0.996444	0.997581	no
COL1A2	-0.000414521	13.0549	-0.00151232	0.998797	0.999366	no
CD27	0.000155939	18.5946	0.000696094	0.999446	0.999446	no
